# Supplementary material for: Operative air temperature data for different measures applied on a building envelope in warm climate
Source: Data Brief. 2018 Feb 21;17:1184–7. doi: 10.1016/j.dib.2018.02.030 (PMC5988425; doi:10.1016/j.dib.2018.02.030)
Supplement: Supplementary file 2 — Supplementary material [file mmc2.xlsx]

## Sheet: Nomenclature
Nomenclature
TOP	operative air temperature	°C
U	Steady thermal transmittance	W/m2K
Ymm	thermal admittance	W/m2K
Ymn	periodic thermal transmittance	W/m2K
c	specific heat capacity	J/kgK
d	thickness of a layer	m
fd	decrement factor
g	solar factor
Δt	time shift: time lead (if positive), or time lag (if negative)	s or h
Ms	total surface mass (excluding coats)	kg/m2
Greek letters
κ	areal heat capacity	kJ/m2K
λ	design thermal conductivity	W/m K
ρ	density	kg/m3
Subscripts
m,n	for the thermal zones
g	glass
f	frame
1	internal
2	external

## Sheet: COMBO
	STEP	COMBINATIONS								SUMMER PEAKS (°C)										WINTER PEAKS (°C)
		COMBO	WALL	GROUND FLOOR	WINDOWS	CEILING ABSORPTANCE	WINDOW POSITION	SHADING	INTERNAL GAINS	TOP_S	TOP_SE	TOP_W	TOP_E	TOP_N	TOP_SW	TOP_CENTRAL	TOP_NW	TOP_NE		TOP_S	TOP_SE	TOP_W	TOP_E	TOP_N	TOP_SW	TOP_CENTRAL	TOP_NW	TOP_NE
	FIRST STEP	Combo 1	W1	IGF	NG	C (0,5)	NO WINDOWS	NO	NO	26.6126	27.0347	26.7944	26.5191	26.276	27.2452	26.1599	26.9401	26.6195		7.40114	7.22938	7.32242	7.31657	7.26665	7.23483	7.46579	7.13199	7.12647
		Combo 2	W2	IGF	NG	C (0,5)				26.5573	26.9558	26.73	26.4716	26.2228	27.1478	26.1163	26.8381	26.5539		7.50929	7.34897	7.42745	7.42217	7.37008	7.3539	7.54898	7.2451	7.24014
		Combo 3	W3	IGF	NG	C (0,5)				26.5704	26.9969	26.7574	26.475	26.2403	27.2105	26.1195	26.9043	26.5861		7.55089	7.38431	7.4633	7.46003	7.40431	7.38728	7.57901	7.27391	7.27092
		Combo 4	W4	IGF	NG	C (0,5)				26.4104	26.7538	26.5682	26.3422	26.0819	26.9105	25.9951	26.6142	26.3829		7.78006	7.64805	7.68978	7.68606	7.62816	7.65138	7.76076	7.52745	7.52414
		Combo 5	W5	IGF	NG	C (0,5)				26.4545	26.8001	26.611	26.3863	26.1253	26.956	26.0377	26.658	26.4288		7.68596	7.5458	7.59837	7.59394	7.538	7.54996	7.68207	7.42971	7.42554
	SECOND STEP	Combo 4	W4	IGF	NG	C (0,5)	NO WINDOWS	NO	NO	26.4104	26.7538	26.5682	26.3422	26.0819	26.9105	25.9951	26.6142	26.3829		7.78006	7.64805	7.68978	7.68606	7.62816	7.65138	7.76076	7.52745	7.52414
		Combo 6	W4	NIGF	NG	C (0,5)				25.5547	25.961	25.7094	25.4848	25.2233	26.1172	25.0684	25.8112	25.5795		7.55214	7.43797	7.46323	7.4596	7.40255	7.44123	7.52683	7.31716	7.31392
	THIRD STEP	Combo 6	W4	NIGF	NG	C (0,5)	NO WINDOWS	NO	NO	25.5547	25.961	25.7094	25.4848	25.2233	26.1172	25.0684	25.8112	25.5795		7.55214	7.43797	7.46323	7.4596	7.40255	7.44123	7.52683	7.31716	7.31392
		Combo 7	W4	NIGF	NG	C (0,3)				24.9966	25.4459	25.1491	24.9225	24.6602	25.6029	24.4635	25.2859	25.0539		7.43244	7.32734	7.34286	7.33923	7.2815	7.3306	7.3981	7.2041	7.20085
		Combo 8	W4	NIGF	NG	C (0,7)				26.105	26.4688	26.2619	26.0391	25.7785	26.6243	25.6648	26.3291	26.0978		7.67128	7.54808	7.58304	7.57941	7.52302	7.55134	7.65496	7.42969	7.42645
	FOURTH STEP	Combo 9	W4	NIGF	G1 (1/8)	C (0,3)	POSITION 1	NO	NO	28.3063	28.9011	29.0743	28.6752	27.65	29.4335	27.4804	29.0977	28.5499		7.98458	7.7934	7.80847	7.79051	7.70555	7.81124	7.96406	7.61628	7.59964
		Combo 10	W4	NIGF	G1 (1/8)	C (0,3)	POSITION 2			27.701	28.1069	28.3645	27.9298	26.8447	28.2129	26.8247	27.4581	27.2218		8.21782	8.06489	7.95166	7.93777	7.76356	8.07522	8.10162	7.65959	7.65133
	FIFTH STEP	Combo 10	W4	NIGF	G1 (1/8)	C (0,3)	POSITION 2	NO	NO	27.701	28.1069	28.3645	27.9298	26.8447	28.2129	26.8247	27.4581	27.2218		8.21782	8.06489	7.95166	7.93777	7.76356	8.07522	8.10162	7.65959	7.65133
		Combo 11	W4	NIGF	G1 (1/7)	C (0,3)				28.0545	28.4554	28.8048	28.3299	27.1228	28.5561	27.1295	27.7614	27.499		8.31216	8.15351	8.02328	8.00796	7.8189	8.16485	8.1884	7.71175	7.70276
		Combo 12	W4	NIGF	G1 (1/9)	C (0,3)				27.4224	27.8318	28.0184	27.6147	26.6239	27.9418	26.5834	27.2322	27.0019		8.14188	7.99357	7.89374	7.88097	7.71857	8.0031	8.03223	7.61717	7.60947
	SIXTH STEP	Combo 10	W4	NIGF	G1 (1/8)	C (0,3)	POSITION 2	NO	NO	27.701	28.1069	28.3645	27.9298	26.8447	28.2129	26.8247	27.4581	27.2218		8.21782	8.06489	7.95166	7.93777	7.76356	8.07522	8.10162	7.65959	7.65133
		Combo 13	W4	NIGF	G2 (1/8)	C (0,3)				29.8146	30.1572	30.8687	30.2911	28.4589	30.2245	28.611	29.1263	28.8303		9.01869	8.82049	8.60873	8.58735	8.31789	8.83535	8.78653	8.18706	8.1756
		Combo 14	W4	NIGF	G3 (1/8)	C (0,3)				28.2111	28.6076	29.062	28.6264	27.2562	28.6894	27.2667	27.864	27.6421		8.52329	8.35354	8.2137	8.19864	7.9958	8.36422	8.35134	7.88098	7.87237
	SEVENTH STEP	Combo 10	W4	NIGF	G1 (1/8)	C (0,3)	POSITION 2	NO	NO	27.701	28.1069	28.3645	27.9298	26.8447	28.2129	26.8247	27.4581	27.2218		8.21782	8.06489	7.95166	7.93777	7.76356	8.07522	8.10162	7.65959	7.65133
		Combo 15	W4	NIGF	G1 (1/8)	C (0,3)		YES	NO	25.8317	26.2128	26.0951	25.7977	25.5625	26.3628	25.243	26.1316	25.903		7.38001	7.26807	7.29614	7.28933	7.23381	7.27405	7.42384	7.15024	7.14449
	EIGHTH STEP	Combo 15	W4	NIGF	G1 (1/8)	C (0,3)	POSITION 2	YES	NO	25.8317	26.2128	26.0951	25.7977	25.5625	26.3628	25.243	26.1316	25.903		7.38001	7.26807	7.29614	7.28933	7.23381	7.27405	7.42384	7.15024	7.14449
		Combo 16	W4	NIGF	G1 (1/8)	C (0,3)		YES	YES	28.9121	29.0564	29.2084	28.9004	28.6813	29.2162	28.665	29.041	28.8081		10.4153	10.067	10.3478	10.341	10.3017	10.0729	10.7764	10.0071	10.0013
		Combo 10	W4	NIGF	G1 (1/8)	C (0,3)		NO	NO	27.701	28.1069	28.3645	27.9298	26.8447	28.2129	26.8247	27.4581	27.2218		8.21782	8.06489	7.95166	7.93777	7.76356	8.07522	8.10162	7.65959	7.65133
		Combo 17	W4	NIGF	G1 (1/8)	C (0,3)		NO	YES	30.7785	30.9434	31.4697	30.9841	29.9723	31.054	30.2445	30.3712	30.1249		11.252	10.8627	11.0023	10.9884	10.8306	10.873	11.4596	10.5156	10.5073
	W	wall
	IGF	insulated ground floor
	NIGF	no insulated ground floor
	G	glazing
	NG	no glazing
	C	ceiling
	POSITION 1	windows est and ovest
	POSITION 2	windows nord and sud
	G1	Argon 6/16/6
	G2	Argon 4/16/4
	G3	Kripton 4/8/4/8/4

## Sheet: BOUNDARY CONDITIONS
TIME	Text (°C)		Type Gain	Total Heat Gain (W)	Hour
0	10.35				From	To
1	11.9		Occupants	44	00:00:00	1 day, 0:00:00
2	13.6		Artificial lighting	125	08:00:00	20:00:00
3	13.35		Electronic equipment	75	20:00:00	08:00:00
4	13.1
5	12.9
6	12.7
7	12.5
8	12.55
9	13.15
10	13.9
11	14.25
12	15.15
13	16.5
14	17.2
15	17.2
16	16.75
17	16.35
18	16
19	15.65
20	15.35
21	15
22	14.65
23	14.35
24	14.05
25	13.65
26	13.2
27	12.75
28	12.3
29	11.85
30	11.4
31	10.95
32	10.85
33	11.6
34	12.9
35	14.05
36	14.4
37	14.1
38	13.5
39	13.05
40	12.85
41	12.65
42	12.6
43	12.55
44	12.5
45	12.45
46	12.4
47	12.35
48	12.3
49	12.25
50	12.2
51	12.2
52	12.15
53	12.1
54	12.1
55	12.05
56	12.15
57	12.55
58	13.35
59	14.5
60	15.5
61	15.7
62	15.6
63	15.6
64	15.45
65	15.25
66	14.9
67	14.55
68	14.25
69	13.9
70	13.55
71	13.25
72	12.9
73	12.45
74	12
75	11.55
76	11.1
77	10.65
78	10.2
79	9.75
80	9.65
81	10.1
82	10.65
83	11.55
84	12.7
85	13.4
86	14.1
87	14.8
88	14.75
89	14.25
90	13.75
91	13.2
92	12.65
93	12.15
94	11.65
95	11.15
96	10.65
97	10.1
98	9.45
99	8.8
100	8.2
101	7.6
102	6.95
103	6.3
104	6.35
105	7.45
106	9.2
107	11.25
108	12.85
109	13.9
110	14.65
111	14.8
112	14.2
113	13.45
114	12.95
115	12.4
116	11.85
117	11.35
118	10.85
119	10.3
120	9.75
121	9.3
122	8.85
123	8.35
124	7.85
125	7.4
126	6.95
127	6.45
128	6.4
129	7.65
130	9.4
131	10.6
132	11.7
133	12.4
134	12.55
135	12.4
136	11.8
137	10.9
138	10.3
139	10.1
140	9.9
141	9.7
142	9.45
143	9.2
144	9
145	8.8
146	8.65
147	8.5
148	8.35
149	8.2
150	8.05
151	7.9
152	8
153	8.75
154	10.3
155	11.6
156	12
157	12.35
158	12.65
159	12.4
160	11.75
161	11.1
162	10.65
163	10.4
164	10.2
165	9.95
166	9.7
167	9.5
168	9.25
169	8.95
170	8.6
171	8.25
172	7.9
173	7.55
174	7.2
175	6.85
176	6.85
177	7.3
178	8.3
179	9.7
180	10.8
181	11.2
182	11.3
183	11.3
184	11.1
185	10.6
186	10.05
187	9.75
188	9.45
189	9.15
190	8.8
191	8.45
192	8.15
193	7.85
194	7.55
195	7.25
196	6.95
197	6.65
198	6.3
199	5.95
200	6
201	6.25
202	7.1
203	8.55
204	9.75
205	10.55
206	10.75
207	10.45
208	9.8
209	9.1
210	8.7
211	8.55
212	8.45
213	8.3
214	8.15
215	8.05
216	7.9
217	7.7
218	7.5
219	7.3
220	7.1
221	6.9
222	6.7
223	6.5
224	6.65
225	7.6
226	8.85
227	9.8
228	10.45
229	10.85
230	10.9
231	10.55
232	10.2
233	9.8
234	9.4
235	9.15
236	8.9
237	8.7
238	8.45
239	8.2
240	7.95
241	7.65
242	7.4
243	7.15
244	6.9
245	6.65
246	6.4
247	6.15
248	6.45
249	7.7
250	9.15
251	10.4
252	11.75
253	12.9
254	13.3
255	13.15
256	12.6
257	11.75
258	11
259	10.4
260	9.8
261	9.25
262	8.7
263	8.1
264	7.5
265	6.85
266	6.1
267	5.3
268	4.55
269	3.8
270	3
271	2.25
272	2.3
273	3.3
274	4.65
275	6.25
276	7.75
277	8.45
278	8.25
279	7.55
280	6.85
281	6.15
282	5.55
283	5.3
284	5.1
285	4.85
286	4.6
287	4.35
288	4.1
289	3.9
290	3.7
291	3.5
292	3.3
293	3.1
294	2.9
295	2.7
296	2.9
297	3.5
298	4.6
299	6.3
300	8
301	9.5
302	10.35
303	10.4
304	9.95
305	9.05
306	8.35
307	8.1
308	7.85
309	7.6
310	7.35
311	7.1
312	6.85
313	6.55
314	6.25
315	5.95
316	5.65
317	5.35
318	5.05
319	4.75
320	4.65
321	5.25
322	6.4
323	7.45
324	7.85
325	8.15
326	8.8
327	9.2
328	8.95
329	8.3
330	7.8
331	7.45
332	7.15
333	6.85
334	6.5
335	6.15
336	5.85
337	5.5
338	5.05
339	4.6
340	4.2
341	3.8
342	3.35
343	2.9
344	2.75
345	3
346	3.45
347	4.3
348	5.35
349	5.9
350	5.75
351	5.4
352	5.15
353	4.8
354	4.6
355	4.65
356	4.7
357	4.7
358	4.75
359	4.8
360	4.8
361	4.85
362	4.95
363	5.05
364	5.15
365	5.25
366	5.35
367	5.45
368	5.6
369	5.8
370	6.2
371	7
372	8.35
373	9.5
374	10.1
375	10.25
376	9.85
377	9.25
378	8.85
379	8.75
380	8.65
381	8.55
382	8.45
383	8.35
384	8.25
385	8.05
386	7.7
387	7.35
388	7.05
389	6.75
390	6.45
391	6.15
392	6.2
393	7.25
394	9
395	10.3
396	11
397	11.5
398	11.65
399	11.4
400	10.75
401	9.95
402	9.5
403	9.35
404	9.2
405	9
406	8.85
407	8.7
408	8.55
409	8.4
410	8.25
411	8.15
412	8
413	7.85
414	7.75
415	7.6
416	7.75
417	7.95
418	7.85
419	8.3
420	9.7
421	11.5
422	12.85
423	13.35
424	13.3
425	12.8
426	12.3
427	12.1
428	11.9
429	11.7
430	11.5
431	11.3
432	11.1
433	10.85
434	10.55
435	10.25
436	10
437	9.75
438	9.45
439	9.15
440	9.25
441	9.7
442	10.55
443	12.05
444	13.75
445	15.05
446	15.5
447	15.2
448	14.45
449	13.6
450	13
451	12.65
452	12.3
453	11.95
454	11.6
455	11.25
456	10.9
457	10.45
458	9.9
459	9.3
460	8.75
461	8.2
462	7.6
463	7
464	6.95
465	7.8
466	9.4
467	11.2
468	12.9
469	14.25
470	15.1
471	15.55
472	15.3
473	14.35
474	13.45
475	13
476	12.55
477	12.1
478	11.7
479	11.25
480	10.8
481	10.35
482	9.9
483	9.5
484	9.05
485	8.6
486	8.15
487	7.7
488	7.95
489	8.9
490	10.65
491	12.75
492	14.25
493	15.35
494	16.2
495	16.7
496	16.45
497	15.4
498	14.55
499	14.2
500	13.85
501	13.5
502	13.15
503	12.8
504	12.4
505	12.05
506	11.75
507	11.45
508	11.15
509	10.8
510	10.45
511	10.15
512	10.35
513	11.35
514	12.5
515	13.55
516	14.5
517	15.1
518	15.35
519	15.4
520	15.1
521	14.4
522	13.9
523	13.65
524	13.4
525	13.15
526	12.85
527	12.6
528	12.35
529	12.1
530	11.9
531	11.7
532	11.45
533	11.2
534	11
535	10.75
536	10.7
537	10.85
538	10.95
539	11
540	11
541	11
542	11.05
543	11.1
544	11.1
545	11.05
546	10.95
547	10.85
548	10.8
549	10.75
550	10.65
551	10.55
552	10.5
553	10.2
554	9.6
555	9
556	8.4
557	7.8
558	7.2
559	6.65
560	6.4
561	6.7
562	7.3
563	8.2
564	9.15
565	9.25
566	9.05
567	9.05
568	8.75
569	8.3
570	8
571	7.75
572	7.5
573	7.25
574	7
575	6.75
576	6.5
577	6.2
578	5.8
579	5.4
580	5.05
581	4.7
582	4.3
583	3.9
584	4.1
585	5.3
586	7.1
587	9.1
588	10.85
589	11.95
590	12.5
591	12.6
592	12.25
593	11.35
594	10.55
595	10.25
596	9.95
597	9.65
598	9.35
599	9.05
600	8.75
601	8.45
602	8.2
603	8
604	7.8
605	7.6
606	7.4
607	7.15
608	7.65
609	9.2
610	11.1
611	13.1
612	14.95
613	16.2
614	16.65
615	16.6
616	16
617	14.9
618	14
619	13.45
620	12.9
621	12.35
622	11.8
623	11.2
624	10.65
625	10.05
626	9.35
627	8.65
628	7.95
629	7.25
630	6.55
631	5.85
632	5.95
633	7.7
634	10.3
635	12.7
636	14.55
637	15.9
638	16.8
639	17.1
640	16.5
641	15.1
642	14
643	13.4
644	12.8
645	12.2
646	11.6
647	11
648	10.4
649	9.85
650	9.3
651	8.75
652	8.2
653	7.6
654	7.05
655	6.5
656	6.85
657	8.5
658	9.15
659	9.25
660	10.1
661	11.1
662	12.2
663	13
664	13.1
665	12.4
666	11.7
667	11.25
668	10.75
669	10.25
670	9.75
671	9.25
672	8.75
673	8.25
674	7.75
675	7.25
676	6.75
677	6.25
678	5.75
679	5.25
680	5.65
681	7.6
682	9.7
683	11.3
684	12.8
685	14.1
686	15.1
687	15.55
688	15.25
689	14.1
690	13.05
691	12.55
692	12.05
693	11.55
694	11
695	10.45
696	9.95
697	9.45
698	8.95
699	8.5
700	8.05
701	7.55
702	7.05
703	6.55
704	7.05
705	8.85
706	10.3
707	11.45
708	12.85
709	14.15
710	15.05
711	15.15
712	14.6
713	13.6
714	12.75
715	12.3
716	11.85
717	11.4
718	11
719	10.55
720	10.1
721	9.65
722	9.2
723	8.75
724	8.3
725	7.85
726	7.4
727	6.95
728	7.5
729	9.55
730	11.85
731	13.95
732	15.9
733	17.25
734	17.85
735	18.05
736	17.5
737	16.05
738	14.95
739	14.4
740	13.85
741	13.35
742	12.8
743	12.25
744	11.7
745	11.15
746	10.65
747	10.15
748	9.6
749	9.05
750	8.55
751	8
752	7.95
753	8.8
754	10.25
755	12.3
756	14.15
757	15.2
758	15.95
759	16.4
760	16.05
761	15
762	14.2
763	13.75
764	13.3
765	12.85
766	12.4
767	11.95
768	11.5
769	11.05
770	10.55
771	10.05
772	9.55
773	9.05
774	8.55
775	8.05
776	8.25
777	9.45
778	10.95
779	12.35
780	13.1
781	13.3
782	13.45
783	13.55
784	13.3
785	12.6
786	12.05
787	11.75
788	11.45
789	11.1
790	10.75
791	10.45
792	10.15
793	9.9
794	9.7
795	9.5
796	9.3
797	9.1
798	8.9
799	8.7
800	8.7
801	9.05
802	9.85
803	10.5
804	10.75
805	11
806	11.25
807	11.4
808	11.3
809	11.05
810	10.75
811	10.45
812	10.15
813	9.8
814	9.45
815	9.15
816	8.85
817	8.3
818	7.45
819	6.6
820	5.75
821	4.9
822	4.05
823	3.15
824	3.5
825	5.3
826	6.65
827	7.6
828	8.85
829	9.8
830	10.35
831	10.3
832	9.55
833	8.6
834	8
835	7.75
836	7.5
837	7.3
838	7.05
839	6.8
840	6.6
841	6.45
842	6.4
843	6.4
844	6.4
845	6.4
846	6.45
847	6.5
848	6.75
849	7.45
850	8.5
851	9.85
852	11.1
853	11.7
854	12
855	12.15
856	11.8
857	11.15
858	10.6
859	10.15
860	9.7
861	9.3
862	8.9
863	8.5
864	8.1
865	7.6
866	7
867	6.4
868	5.8
869	5.2
870	4.6
871	4
872	4.5
873	5.9
874	7.3
875	8.8
876	10.1
877	11.35
878	12.3
879	12.75
880	12.65
881	11.75
882	10.85
883	10.3
884	9.75
885	9.25
886	8.75
887	8.25
888	7.7
889	7.2
890	6.75
891	6.3
892	5.85
893	5.4
894	4.95
895	4.5
896	5.25
897	7
898	8.75
899	10.65
900	12.35
901	13.7
902	14.6
903	14.8
904	14.15
905	12.85
906	11.8
907	11.2
908	10.65
909	10.1
910	9.5
911	8.9
912	8.3
913	7.65
914	6.95
915	6.25
916	5.6
917	4.95
918	4.25
919	3.55
920	3.95
921	5.6
922	7.45
923	9.2
924	10.4
925	11
926	11.25
927	11.1
928	10.6
929	9.75
930	8.95
931	8.45
932	7.95
933	7.45
934	6.95
935	6.45
936	5.95
937	5.55
938	5.2
939	4.8
940	4.4
941	4
942	3.6
943	3.25
944	4.05
945	5.95
946	7.4
947	8.4
948	9.05
949	9.45
950	9.65
951	9.55
952	9.1
953	8.2
954	7.6
955	7.35
956	7.1
957	6.85
958	6.6
959	6.4
960	6.15
961	5.95
962	5.85
963	5.8
964	5.75
965	5.65
966	5.55
967	5.45
968	6.3
969	7.7
970	8.9
971	10.15
972	11
973	11.45
974	11.3
975	10.65
976	10
977	9.4
978	9
979	8.8
980	8.6
981	8.4
982	8.2
983	7.95
984	7.7
985	7.45
986	7.15
987	6.8
988	6.45
989	6.1
990	5.75
991	5.45
992	6.2
993	8.1
994	9.5
995	10.4
996	11.15
997	11.9
998	12.35
999	11.9
1000	11.1
1001	10.3
1002	9.7
1003	9.35
1004	9
1005	8.6
1006	8.2
1007	7.85
1008	7.5
1009	7.1
1010	6.65
1011	6.15
1012	5.7
1013	5.25
1014	4.75
1015	4.3
1016	5
1017	6.25
1018	7.3
1019	8.9
1020	10.45
1021	11.25
1022	11.3
1023	10.95
1024	10.25
1025	9.45
1026	9
1027	8.85
1028	8.7
1029	8.55
1030	8.4
1031	8.25
1032	8.1
1033	8
1034	8
1035	8
1036	8
1037	8
1038	8
1039	8
1040	8.95
1041	10.8
1042	12.55
1043	13.35
1044	13.5
1045	13.45
1046	12.95
1047	12.95
1048	13.05
1049	12.65
1050	12.1
1051	11.55
1052	11
1053	10.45
1054	9.9
1055	9.3
1056	8.75
1057	8
1058	6.9
1059	5.7
1060	4.55
1061	3.4
1062	2.2
1063	1.05
1064	1.4
1065	3.2
1066	4.95
1067	6.55
1068	7.8
1069	8.65
1070	9.2
1071	9.35
1072	8.9
1073	7.8
1074	6.8
1075	6.2
1076	5.65
1077	5.1
1078	4.5
1079	3.9
1080	3.3
1081	3
1082	3
1083	3
1084	3
1085	3
1086	3
1087	2.95
1088	4.15
1089	6.25
1090	7.9
1091	8.95
1092	9
1093	8.75
1094	8.6
1095	8.3
1096	7.9
1097	7.3
1098	6.85
1099	6.75
1100	6.65
1101	6.5
1102	6.35
1103	6.25
1104	6.15
1105	6
1106	5.85
1107	5.7
1108	5.5
1109	5.35
1110	5.2
1111	5
1112	5.95
1113	7.75
1114	8.95
1115	10.45
1116	12.15
1117	13.05
1118	13.45
1119	13.7
1120	13.55
1121	12.75
1122	12.1
1123	11.85
1124	11.6
1125	11.4
1126	11.15
1127	10.9
1128	10.7
1129	10.55
1130	10.45
1131	10.35
1132	10.25
1133	10.15
1134	10.05
1135	9.95
1136	10.25
1137	10.8
1138	11.1
1139	11.25
1140	11.3
1141	11.45
1142	11.6
1143	11.65
1144	11.65
1145	11.5
1146	11.3
1147	11.1
1148	10.9
1149	10.7
1150	10.5
1151	10.3
1152	10.1
1153	9.6
1154	8.85
1155	8.1
1156	7.3
1157	6.5
1158	5.75
1159	5
1160	5.7
1161	8
1162	9.95
1163	10.9
1164	11.25
1165	11.8
1166	12.3
1167	12.4
1168	12.35
1169	11.75
1170	10.9
1171	10.35
1172	9.8
1173	9.25
1174	8.7
1175	8.1
1176	7.55
1177	7.15
1178	6.85
1179	6.6
1180	6.35
1181	6.05
1182	5.8
1183	5.55
1184	6.35
1185	8.55
1186	10.55
1187	12.25
1188	13.9
1189	14.75
1190	15
1191	14.65
1192	13.75
1193	12.65
1194	11.85
1195	11.5
1196	11.15
1197	10.8
1198	10.45
1199	10.1
1200	9.75
1201	9.4
1202	9
1203	8.55
1204	8.1
1205	7.7
1206	7.3
1207	6.9
1208	7.6
1209	9.2
1210	10.75
1211	12.45
1212	14.1
1213	15.35
1214	15.5
1215	15.15
1216	14.9
1217	14.25
1218	13.6
1219	13.2
1220	12.85
1221	12.5
1222	12.1
1223	11.75
1224	11.4
1225	11.05
1226	10.75
1227	10.45
1228	10.15
1229	9.85
1230	9.55
1231	9.25
1232	9.8
1233	11.2
1234	12.5
1235	13.45
1236	15.05
1237	17.05
1238	17.85
1239	17.9
1240	17.65
1241	16.75
1242	15.9
1243	15.45
1244	15
1245	14.55
1246	14.1
1247	13.65
1248	13.2
1249	12.8
1250	12.4
1251	12
1252	11.6
1253	11.25
1254	10.9
1255	10.5
1256	11
1257	12.05
1258	12.45
1259	13.05
1260	14.6
1261	15.85
1262	16.85
1263	17.8
1264	17.75
1265	17.1
1266	16.45
1267	15.95
1268	15.45
1269	14.95
1270	14.45
1271	13.95
1272	13.45
1273	12.9
1274	12.25
1275	11.6
1276	11
1277	10.4
1278	9.8
1279	9.15
1280	10.2
1281	12.55
1282	13.65
1283	13.55
1284	13.55
1285	13.9
1286	13.85
1287	13.55
1288	13.15
1289	12.5
1290	11.9
1291	11.45
1292	11
1293	10.55
1294	10.1
1295	9.65
1296	9.2
1297	8.8
1298	8.4
1299	8.05
1300	7.7
1301	7.3
1302	6.95
1303	6.6
1304	8.25
1305	11.15
1306	12.85
1307	14.05
1308	15.5
1309	16.8
1310	17.05
1311	16.55
1312	15.75
1313	14.65
1314	13.75
1315	13.3
1316	12.85
1317	12.4
1318	11.95
1319	11.5
1320	11.05
1321	10.6
1322	10.2
1323	9.8
1324	9.35
1325	8.9
1326	8.5
1327	8.05
1328	8.75
1329	9.8
1330	10.7
1331	11.45
1332	12
1333	12.75
1334	13.35
1335	14.05
1336	14.35
1337	14.05
1338	13.2
1339	12.5
1340	12.1
1341	11.75
1342	11.4
1343	11
1344	10.65
1345	10.3
1346	9.95
1347	9.6
1348	9.25
1349	8.9
1350	8.55
1351	8.25
1352	8.3
1353	8.85
1354	9.35
1355	10.05
1356	11.25
1357	12.15
1358	12.35
1359	12.35
1360	12.4
1361	12.15
1362	11.6
1363	11.2
1364	10.95
1365	10.7
1366	10.5
1367	10.25
1368	10
1369	9.8
1370	9.6
1371	9.4
1372	9.2
1373	9
1374	8.85
1375	8.7
1376	9.95
1377	12.25
1378	13.8
1379	14.7
1380	15.35
1381	15.9
1382	16.15
1383	15.8
1384	15.2
1385	14.75
1386	13.95
1387	13.3
1388	13.1
1389	12.9
1390	12.7
1391	12.5
1392	12.3
1393	12.1
1394	11.9
1395	11.75
1396	11.6
1397	11.45
1398	11.3
1399	11.2
1400	11.55
1401	12.15
1402	12.45
1403	12.95
1404	13.85
1405	14.55
1406	14.85
1407	14.95
1408	15
1409	14.75
1410	14.3
1411	13.9
1412	13.55
1413	13.2
1414	12.85
1415	12.5
1416	12.1
1417	11.7
1418	11.3
1419	10.85
1420	10.4
1421	9.95
1422	9.5
1423	9.3
1424	9.7
1425	10.3
1426	11.05
1427	12.2
1428	13.05
1429	13.1
1430	13.1
1431	13.2
1432	13.05
1433	12.9
1434	12.55
1435	12.1
1436	11.75
1437	11.4
1438	11.05
1439	10.7
1440	10.35
1441	10.05
1442	9.75
1443	9.45
1444	9.15
1445	8.85
1446	8.55
1447	8.55
1448	9.15
1449	9.9
1450	10.55
1451	11.45
1452	12.5
1453	13.35
1454	13.85
1455	14.1
1456	14.05
1457	13.65
1458	13.05
1459	12.5
1460	12.05
1461	11.55
1462	11.05
1463	10.6
1464	10.15
1465	9.65
1466	9.1
1467	8.55
1468	8.05
1469	7.5
1470	6.95
1471	6.8
1472	7.15
1473	8.25
1474	9.45
1475	10.25
1476	10.85
1477	11.05
1478	10.95
1479	10.75
1480	10.65
1481	10.4
1482	9.95
1483	9.45
1484	9
1485	8.55
1486	8.1
1487	7.7
1488	7.25
1489	6.8
1490	6.4
1491	5.95
1492	5.5
1493	5.1
1494	4.7
1495	4.6
1496	5.6
1497	7.55
1498	9.15
1499	10.15
1500	11.05
1501	11.75
1502	12.2
1503	12.5
1504	12.45
1505	11.85
1506	10.9
1507	10.15
1508	9.65
1509	9.15
1510	8.65
1511	8.15
1512	7.65
1513	7.2
1514	6.75
1515	6.3
1516	5.85
1517	5.4
1518	4.95
1519	4.95
1520	6
1521	7.55
1522	9.3
1523	11.15
1524	12.55
1525	13.5
1526	14
1527	14.1
1528	13.8
1529	12.95
1530	11.8
1531	11.05
1532	10.7
1533	10.3
1534	9.9
1535	9.55
1536	9.2
1537	8.85
1538	8.55
1539	8.3
1540	8.05
1541	7.75
1542	7.5
1543	7.6
1544	8.25
1545	9.2
1546	10.3
1547	11.4
1548	12.3
1549	13.15
1550	13.65
1551	13.5
1552	12.9
1553	12.35
1554	11.9
1555	11.3
1556	10.75
1557	10.25
1558	9.75
1559	9.25
1560	8.75
1561	8.15
1562	7.5
1563	6.85
1564	6.2
1565	5.55
1566	4.85
1567	4.65
1568	5.65
1569	7.55
1570	9.55
1571	11.4
1572	13
1573	14.25
1574	15.1
1575	15.5
1576	15.35
1577	14.6
1578	13.4
1579	12.3
1580	11.5
1581	10.65
1582	9.8
1583	9
1584	8.2
1585	7.4
1586	6.55
1587	5.65
1588	4.75
1589	3.85
1590	3
1591	2.75
1592	3.75
1593	5.45
1594	7.05
1595	8.5
1596	9.8
1597	10.75
1598	11.3
1599	11.5
1600	11.15
1601	10.35
1602	9.3
1603	8.4
1604	7.75
1605	7.1
1606	6.5
1607	5.85
1608	5.2
1609	4.75
1610	4.4
1611	4
1612	3.6
1613	3.2
1614	2.8
1615	2.9
1616	4.1
1617	6
1618	7.9
1619	9.6
1620	11.05
1621	12.05
1622	12.65
1623	12.9
1624	12.65
1625	11.9
1626	10.7
1627	9.8
1628	9.35
1629	8.9
1630	8.45
1631	8
1632	7.55
1633	7.25
1634	7.05
1635	6.8
1636	6.6
1637	6.4
1638	6.2
1639	6.45
1640	7.4
1641	8.5
1642	9.7
1643	10.8
1644	11.45
1645	11.75
1646	11.5
1647	11.3
1648	11.4
1649	11.2
1650	10.65
1651	10.2
1652	10.05
1653	9.9
1654	9.75
1655	9.6
1656	9.45
1657	9.4
1658	9.4
1659	9.45
1660	9.5
1661	9.55
1662	9.6
1663	9.7
1664	9.85
1665	10.05
1666	10.25
1667	10.45
1668	10.7
1669	10.9
1670	11.2
1671	11.45
1672	11.55
1673	11.5
1674	11.25
1675	11.05
1676	10.95
1677	10.85
1678	10.75
1679	10.65
1680	10.55
1681	10.4
1682	10.25
1683	10.1
1684	9.9
1685	9.7
1686	9.55
1687	9.5
1688	9.5
1689	9.55
1690	9.6
1691	9.7
1692	9.85
1693	9.9
1694	9.95
1695	10
1696	10
1697	10
1698	9.95
1699	9.85
1700	9.8
1701	9.75
1702	9.65
1703	9.55
1704	9.45
1705	9.4
1706	9.35
1707	9.3
1708	9.25
1709	9.2
1710	9.15
1711	9.3
1712	10.05
1713	11
1714	11.5
1715	12
1716	12.5
1717	12.45
1718	12.05
1719	11.75
1720	11.65
1721	11.45
1722	11.15
1723	10.95
1724	10.8
1725	10.65
1726	10.55
1727	10.4
1728	10.25
1729	10.05
1730	9.8
1731	9.55
1732	9.3
1733	9.05
1734	8.75
1735	8.9
1736	9.8
1737	10.95
1738	12.2
1739	12.6
1740	12.3
1741	12.6
1742	13
1743	12.9
1744	12.7
1745	12.5
1746	12.05
1747	11.6
1748	11.2
1749	10.8
1750	10.4
1751	10
1752	9.6
1753	9.2
1754	8.85
1755	8.5
1756	8.1
1757	7.7
1758	7.3
1759	7.6
1760	8.75
1761	10.1
1762	11.6
1763	13.15
1764	14.6
1765	15.8
1766	16.55
1767	16.8
1768	16.75
1769	16.2
1770	15.1
1771	14.15
1772	13.5
1773	12.9
1774	12.3
1775	11.7
1776	11.1
1777	10.5
1778	9.9
1779	9.3
1780	8.7
1781	8.05
1782	7.4
1783	7.5
1784	8.5
1785	9.9
1786	11.75
1787	13.6
1788	14.9
1789	15.85
1790	16.5
1791	16.75
1792	16.6
1793	15.9
1794	14.75
1795	14
1796	13.8
1797	13.6
1798	13.4
1799	13.2
1800	13
1801	12.9
1802	12.95
1803	13
1804	13.05
1805	13.1
1806	13.15
1807	13.75
1808	15.15
1809	16.65
1810	17.75
1811	18.65
1812	19.85
1813	20.7
1814	20.85
1815	20.85
1816	20.5
1817	19.8
1818	18.95
1819	18.25
1820	17.7
1821	17.15
1822	16.6
1823	16.05
1824	15.55
1825	14.95
1826	14.3
1827	13.65
1828	13
1829	12.35
1830	11.7
1831	11.55
1832	12.3
1833	13.05
1834	13.55
1835	14.2
1836	14.65
1837	15.35
1838	16.15
1839	16.6
1840	16.65
1841	16.25
1842	15.7
1843	15.1
1844	14.5
1845	13.95
1846	13.4
1847	12.85
1848	12.3
1849	11.7
1850	11.1
1851	10.45
1852	9.8
1853	9.2
1854	8.6
1855	8.8
1856	10.4
1857	12.1
1858	13.5
1859	15
1860	16.15
1861	17
1862	17.65
1863	17.9
1864	17.75
1865	17.25
1866	16.3
1867	15.35
1868	14.6
1869	13.85
1870	13.15
1871	12.45
1872	11.75
1873	11.1
1874	10.5
1875	9.9
1876	9.3
1877	8.7
1878	8.1
1879	8.15
1880	8.95
1881	10.15
1882	11.95
1883	13.55
1884	14.15
1885	14.45
1886	14.85
1887	14.9
1888	14.85
1889	14.7
1890	14
1891	13.15
1892	12.45
1893	11.7
1894	10.95
1895	10.25
1896	9.5
1897	8.8
1898	8.2
1899	7.55
1900	6.85
1901	6.2
1902	5.55
1903	5.85
1904	7.7
1905	9.95
1906	12
1907	13.85
1908	15.3
1909	16.35
1910	17.05
1911	17.35
1912	17.05
1913	16.15
1914	14.85
1915	13.9
1916	13.5
1917	13.1
1918	12.7
1919	12.3
1920	11.9
1921	11.65
1922	11.55
1923	11.45
1924	11.4
1925	11.35
1926	11.25
1927	11.9
1928	12.8
1929	12.75
1930	12.6
1931	13.25
1932	14.6
1933	15.9
1934	16.45
1935	16.25
1936	15.75
1937	15.25
1938	14.75
1939	14.4
1940	14.2
1941	14
1942	13.8
1943	13.6
1944	13.4
1945	13.1
1946	12.75
1947	12.4
1948	12
1949	11.6
1950	11.2
1951	11.05
1952	11.6
1953	12.8
1954	13.65
1955	13.9
1956	14.25
1957	14.5
1958	14.45
1959	14.35
1960	14.35
1961	14.4
1962	14.15
1963	13.7
1964	13.3
1965	12.9
1966	12.55
1967	12.2
1968	11.8
1969	11.45
1970	11.2
1971	10.95
1972	10.65
1973	10.35
1974	10.1
1975	10.2
1976	11.3
1977	12.8
1978	13.65
1979	14.25
1980	14.35
1981	14.35
1982	14.9
1983	15.3
1984	15.25
1985	14.9
1986	14.4
1987	13.85
1988	13.4
1989	13
1990	12.6
1991	12.2
1992	11.8
1993	11.4
1994	11.05
1995	10.75
1996	10.45
1997	10.15
1998	9.85
[truncated: 6,762 more rows]

## Sheet: External walls
Properties	Material	λ	c	ρ	d	U	Y12	Y22	Y11	fd	Ms	∆t	k1	k2	Total thickness
		W/m K	J/Kg K)	kg/m3	m	W/m2K	W/m2K	W/m2K	W/m2K		Kg/m2	h	kJ/m2K	kJ/m2K	m
Wall 1	Polystyrene	0.034	1700	35	0.08	0.243	0.033	10559	0.409	0.136	352.8	13.3	5.95	145.38	0.38
	Bricks	0.13	1000	600	0.2
	Tuff stone blocks	1.7	850	2300	0.1
Wall 2	Bricks	0.13	1000	600	0.2	0.243	0.032	10631	1.9	0.132	352.8	13.57	26.56	146.28	0.38
	Polystyrene	0.034	1700	35	0.08
	Tuff stone blocks	1.7	850	2300	0.1
Wall 3	Polystyrene	0.034	1700	35	0.08	0.243	0.008	2233	0.424	0.033	352.8	13.51	5.91	30.74	0.38
	Tuff stone blocks	1.7	850	2300	0.1
	Bricks	0.13	1000	600	0.2
Wall 4	Tuff stone blocks	1.7	850	2300	0.1	0.243	0.019	0.423	5841	0.078	352.8	14.53	80.43	5.93	0.38
	Bricks	0.13	1000	600	0.2
	Polystyrene	0.034	1700	35	0.08
Wall 5	Tuff stone blocks	1.7	850	2300	0.1	0.243	0.021	2221	5973	0.086	352.8	15.15	82.22	30.56	0.38
	Polystyrene	0.034	1700	35	0.08
	Bricks	0.13	1000	600	0.2

## Sheet: Ground floor
	Material	λ	c	ρ	d	U	Total thickness
		W/m K	J/Kg K	kg/m3	m	W/m2K	m
IGF	Stoneware flooring	1.47	850	1700	0.015	0.233	0.415
	Concrete (1200 kg/m3)	0.47	850	1200	0.08
	Concrete (1600 kg/m3)	0.73	850	1600	0.05
	EPS polystyrene panel	0.035	850	35	0.05
	Crawl space with igloo	0.072	850	1000	0.16
	Screed ordinary concrete	1.06	850	1700	0.05
	Gravel	1.2	850	1700	0.01
NIGF	Stoneware flooring	1.47	850	1700	0.015	0.349	0.365
	Concrete (1200 kg/m3)	0.47	850	1200	0.08
	Concrete (1600 kg/m3)	0.73	850	1600	0.05
	Crawl space with igloo	0.072	850	1000	0.16
	Screed ordinary concrete	1.06	850	1700	0.05
	Gravel	1.2	850	1700	0.01

## Sheet: Windows
Window Measures		Ug	g	% Frame	Uf
		W/m2K			W/m2K
G1	6/16/6 Argon	1.3	0.333	15	2.27
G2	4/16/4 Argon	1.4	0.589	15	2.27
G3	4/8/4/8/4 Krypton	0.7	0.407	15	2.27

## Sheet: Roof
Properties	Material	λ	c	ρ	d
		W/m K	J/Kg K	kg/m3	m
Roof	Hollow-core concrete	0.743	850	1800	0.25
	Concrete (400 kg/m3)	0.19	850	400	0.1
	XPS polystyrene panel	0.04	850	35	0.08
	Tuff stone blocks	1.7	850	2300	0.1
	Tuff stone tiles	0.55	850	1600	0.05

## Sheet: COMBO 1
TIME	TOP_S (°C)	TOP_SE (°C)	TOP_W (°C)	TOP_E (°C)	TOP_N (°C)	TOP_SW (°C)	TOP_CENTRAL (°C)	TOP_NW (°C)	TOP_NE( °C)
0	10.1055	10.1975	9.9486	9.92931	9.825	10.215	9.79653	9.95022	9.93244
1	10.1237	10.2429	9.97024	9.95174	9.84908	10.2596	9.80102	9.99513	9.97814
2	10.1588	10.3233	10.008	9.98964	9.88842	10.34	9.80722	10.0707	10.0537
3	10.1642	10.3311	10.0162	9.9984	9.89851	10.3472	9.81489	10.0821	10.0657
4	10.1661	10.3282	10.0205	10.0029	9.90429	10.3443	9.82278	10.0835	10.0672
5	10.1681	10.3264	10.0251	10.0079	9.91055	10.342	9.83049	10.086	10.0701
6	10.1682	10.3203	10.0276	10.0107	9.91451	10.3357	9.83786	10.0843	10.0686
7	10.1676	10.3136	10.0294	10.0128	9.91794	10.3288	9.84479	10.0822	10.0668
8	10.1729	10.321	10.0371	10.0208	9.9271	10.336	9.85147	10.0924	10.0772
9	10.2119	10.4052	10.0689	10.0627	9.96037	10.4087	9.85899	10.1514	10.1477
10	10.2409	10.4624	10.106	10.0938	9.99871	10.4727	9.86831	10.2188	10.2082
11	10.2532	10.4773	10.1227	10.1083	10.0166	10.4906	9.87881	10.2417	10.2281
12	10.5046	10.8402	10.1833	10.1889	10.0765	10.8306	9.89266	10.3476	10.357
13	10.5644	10.9346	10.2661	10.2364	10.134	10.9655	9.91139	10.4712	10.4401
14	10.5718	10.941	10.3376	10.2721	10.171	11.0132	9.93262	10.5581	10.4856
15	10.5208	10.8747	10.3259	10.2976	10.1937	10.9034	9.9536	10.5371	10.508
16	10.5127	10.8343	10.3471	10.3021	10.2002	10.8808	9.9729	10.5403	10.4935
17	10.5095	10.8078	10.3359	10.3038	10.2016	10.8396	9.9904	10.5073	10.475
18	10.492	10.7686	10.3317	10.309	10.2086	10.7887	10.0061	10.4893	10.4688
19	10.5063	10.7778	10.3441	10.3171	10.2173	10.8033	10.0206	10.4965	10.4706
20	10.4987	10.757	10.3446	10.3227	10.2245	10.7764	10.0343	10.489	10.4692
21	10.5075	10.7608	10.3535	10.3293	10.2319	10.7832	10.0474	10.4935	10.4708
22	10.5027	10.744	10.3541	10.3328	10.2368	10.763	10.0599	10.4864	10.467
23	10.5075	10.7425	10.3599	10.3376	10.2426	10.763	10.0719	10.4874	10.4666
24	10.5047	10.7294	10.3611	10.3404	10.2468	10.748	10.0833	10.482	10.463
25	10.5045	10.7192	10.3625	10.3414	10.2489	10.7385	10.0942	10.476	10.4563
26	10.4968	10.6954	10.358	10.338	10.2467	10.7136	10.1044	10.46	10.4415
27	10.4896	10.6723	10.3529	10.3327	10.2426	10.6908	10.1136	10.4427	10.4239
28	10.4798	10.6463	10.3459	10.3265	10.2377	10.664	10.1219	10.4239	10.4059
29	10.47	10.6207	10.3383	10.319	10.2314	10.6384	10.1293	10.4044	10.3864
30	10.4573	10.591	10.3284	10.3096	10.2234	10.6081	10.1356	10.3818	10.3643
31	10.4424	10.5573	10.3158	10.2972	10.2123	10.5743	10.1409	10.3548	10.3375
32	10.4345	10.5412	10.3104	10.2923	10.2087	10.5577	10.1453	10.3439	10.327
33	10.538	10.7827	10.3373	10.4018	10.2371	10.7055	10.1513	10.3972	10.4742
34	10.7232	11.1276	10.383	10.5266	10.2836	10.9608	10.1624	10.4815	10.6484
35	10.7798	11.173	10.4378	10.5331	10.3378	11.0648	10.1783	10.576	10.6846
36	10.6778	10.993	10.4701	10.5088	10.3695	10.9531	10.1947	10.6224	10.6626
37	10.6584	10.9397	10.4741	10.5062	10.3738	10.9089	10.2093	10.6126	10.6437
38	10.6396	10.8757	10.4566	10.4855	10.3572	10.8487	10.2217	10.562	10.5892
39	10.6481	10.8902	10.4772	10.5031	10.3789	10.8666	10.2327	10.5925	10.6163
40	10.6649	10.8964	10.4984	10.5013	10.38	10.8986	10.2433	10.607	10.6049
41	10.6297	10.8232	10.4687	10.4835	10.3651	10.8115	10.2527	10.549	10.5608
42	10.626	10.8138	10.4661	10.4853	10.3692	10.796	10.2605	10.5421	10.5599
43	10.6232	10.8034	10.4689	10.4843	10.3704	10.7899	10.2676	10.5407	10.5542
44	10.6211	10.7981	10.4685	10.486	10.3741	10.7817	10.2741	10.5383	10.5548
45	10.6193	10.7912	10.4709	10.4861	10.3761	10.7773	10.2803	10.5381	10.5521
46	10.6177	10.7866	10.4713	10.4876	10.3794	10.7712	10.2862	10.5368	10.5523
47	10.6161	10.7807	10.473	10.488	10.3815	10.7668	10.2919	10.5363	10.5504
48	10.6145	10.7758	10.4736	10.489	10.3841	10.7611	10.2973	10.5351	10.5498
49	10.6127	10.7697	10.4747	10.4893	10.3859	10.756	10.3024	10.5338	10.5476
50	10.6106	10.7638	10.4749	10.4896	10.3878	10.7498	10.3072	10.5318	10.5459
51	10.6092	10.7592	10.4761	10.4902	10.3899	10.7458	10.3118	10.5314	10.5449
52	10.6072	10.7534	10.4762	10.4903	10.3915	10.74	10.3161	10.5295	10.543
53	10.6046	10.7465	10.476	10.4897	10.3923	10.7335	10.3202	10.5268	10.5398
54	10.6027	10.7416	10.4763	10.4899	10.3939	10.7287	10.3239	10.5255	10.5385
55	10.6	10.735	10.4759	10.4891	10.3946	10.7224	10.3275	10.5228	10.5355
56	10.6019	10.7391	10.48	10.493	10.3998	10.7267	10.3309	10.5295	10.542
57	10.6164	10.7713	10.4966	10.5093	10.4175	10.7593	10.3347	10.5614	10.5736
58	10.6778	10.9006	10.5395	10.5659	10.4613	10.8729	10.3404	10.6446	10.6724
59	10.7731	11.0714	10.5901	10.63	10.5121	11.0284	10.3496	10.738	10.7812
60	10.8357	11.1608	10.6354	10.6635	10.5569	11.1318	10.3622	10.814	10.8432
61	10.7857	11.0739	10.6401	10.6602	10.561	11.0546	10.3755	10.8048	10.8243
62	10.8163	11.1185	10.6758	10.6896	10.591	11.1066	10.3885	10.8544	10.8665
63	10.8214	11.1175	10.6848	10.701	10.604	11.1028	10.4015	10.8601	10.8749
64	10.8713	11.1579	10.752	10.7055	10.6095	11.2141	10.4148	10.9232	10.867
65	10.8356	11.0949	10.7097	10.7022	10.6077	11.1067	10.4274	10.8583	10.8465
66	10.8145	11.0504	10.6915	10.7003	10.607	11.0411	10.438	10.8215	10.8309
67	10.8262	11.0587	10.7049	10.7042	10.6122	11.0609	10.4474	10.8329	10.8308
68	10.8139	11.031	10.695	10.7026	10.6118	11.0228	10.4561	10.8116	10.8199
69	10.818	11.0291	10.7008	10.7032	10.6137	11.0275	10.4641	10.8135	10.8152
70	10.8079	11.005	10.693	10.6997	10.6114	10.9979	10.4714	10.7954	10.8025
71	10.8074	10.997	10.6943	10.6981	10.611	10.9937	10.4782	10.7915	10.7949
72	10.7981	10.9747	10.6871	10.6932	10.6074	10.9685	10.4844	10.7749	10.7812
73	10.7911	10.955	10.6819	10.6864	10.6018	10.951	10.4899	10.7604	10.7646
74	10.7785	10.9262	10.6713	10.6769	10.5936	10.9207	10.4945	10.7378	10.7434
75	10.7671	10.8997	10.6617	10.6664	10.5844	10.8954	10.4983	10.717	10.7214
76	10.7519	10.8674	10.6485	10.6538	10.5731	10.8623	10.5012	10.691	10.6961
77	10.7366	10.8355	10.6351	10.6398	10.5605	10.8312	10.5031	10.665	10.6695
78	10.7185	10.7995	10.619	10.624	10.546	10.7947	10.504	10.6353	10.6401
79	10.6995	10.7626	10.602	10.6066	10.5301	10.7583	10.5038	10.6047	10.6091
80	10.6871	10.7425	10.5916	10.5963	10.5212	10.7381	10.5028	10.589	10.5935
81	10.6929	10.7638	10.5992	10.6037	10.5299	10.7597	10.5018	10.61	10.6143
82	10.7052	10.7983	10.6133	10.6178	10.5452	10.7941	10.5017	10.6429	10.6472
83	10.8018	10.9809	10.6542	10.6805	10.5867	10.952	10.5042	10.7261	10.7551
84	10.8737	11.0971	10.697	10.7162	10.6292	11.0762	10.5104	10.807	10.828
85	10.8582	11.078	10.7242	10.73	10.6522	11.0733	10.5187	10.8477	10.8525
86	11.1067	11.3784	10.8622	10.759	10.6787	11.4975	10.5304	11.0123	10.8932
87	11.1745	11.4458	10.9727	10.7738	10.6933	11.6733	10.5466	11.1287	10.9009
88	11.0237	11.2364	10.8989	10.7745	10.6925	11.3744	10.5622	11.0184	10.8797
89	10.9534	11.1159	10.8203	10.7592	10.6787	11.1769	10.5732	10.8972	10.8355
90	10.9276	11.0658	10.8057	10.7518	10.6717	11.117	10.5805	10.8642	10.8124
91	10.9139	11.0353	10.7916	10.7425	10.6639	11.0806	10.5857	10.8365	10.7906
92	10.8927	10.996	10.7771	10.7313	10.6537	11.0378	10.5895	10.8086	10.7664
93	10.8785	10.9685	10.7635	10.7204	10.6442	11.0077	10.592	10.7846	10.745
94	10.8576	10.9303	10.747	10.7059	10.6308	10.9676	10.5935	10.7552	10.7174
95	10.8388	10.895	10.7294	10.6899	10.6162	10.9309	10.5938	10.7248	10.6884
96	10.8162	10.854	10.7101	10.6718	10.5993	10.889	10.593	10.6917	10.6563
97	10.793	10.8118	10.6885	10.6513	10.5802	10.8458	10.591	10.6553	10.6208
98	10.7648	10.7608	10.6631	10.6268	10.557	10.7942	10.5878	10.6124	10.5786
99	10.735	10.7071	10.6351	10.5997	10.5312	10.7398	10.5832	10.5657	10.5326
100	10.7029	10.651	10.6055	10.5708	10.5038	10.6831	10.5771	10.5175	10.485
101	10.6691	10.593	10.5738	10.5398	10.4742	10.6245	10.5694	10.4668	10.4349
102	10.6319	10.5296	10.539	10.5056	10.4415	10.5605	10.5603	10.4115	10.3802
103	10.5923	10.4629	10.5015	10.4688	10.4062	10.4933	10.5495	10.3528	10.3221
104	10.5686	10.4348	10.4802	10.4481	10.3869	10.4646	10.5375	10.3285	10.2983
105	10.6895	10.7429	10.4906	10.5783	10.3994	10.6367	10.5278	10.3666	10.4725
106	10.8699	11.0882	10.5261	10.6901	10.436	10.8958	10.5242	10.4469	10.6393
107	11.073	11.3664	10.5737	10.7387	10.4822	11.1781	10.5273	10.5394	10.7281
108	11.1376	11.3878	10.6216	10.7133	10.5256	11.2875	10.535	10.6221	10.7229
109	11.2767	11.5085	10.7198	10.7079	10.5578	11.5304	10.5456	10.7467	10.7252
110	11.3731	11.6177	10.8658	10.7351	10.5788	11.7747	10.5598	10.9101	10.7531
111	11.3594	11.5699	10.9832	10.7439	10.5925	11.8481	10.5762	11.0295	10.7509
112	11.2721	11.4334	10.993	10.7432	10.5904	11.717	10.5917	11.0115	10.7269
113	11.0859	11.1627	10.819	10.7169	10.5698	11.2709	10.6017	10.7742	10.665
114	11.0417	11.0931	10.7766	10.706	10.5603	11.1594	10.6056	10.7075	10.6403
115	11.0132	11.0457	10.7668	10.6901	10.5488	11.1194	10.6066	10.6877	10.6133
116	10.9774	10.9911	10.7332	10.6722	10.5328	11.0456	10.6057	10.6376	10.5821
117	10.9501	10.9483	10.7177	10.6532	10.5173	11.008	10.6033	10.6127	10.5523
118	10.9183	10.9001	10.6887	10.6328	10.499	10.9497	10.5996	10.5703	10.5198
119	10.889	10.8538	10.6675	10.61	10.479	10.9065	10.5948	10.5377	10.4844
120	10.856	10.8023	10.6379	10.5853	10.4565	10.8495	10.5888	10.4937	10.4458
121	10.8272	10.7589	10.6152	10.5621	10.4358	10.8075	10.5817	10.4611	10.4119
122	10.7967	10.7139	10.5885	10.5384	10.4142	10.7593	10.5737	10.4235	10.3774
123	10.764	10.6631	10.561	10.5109	10.3891	10.7091	10.5647	10.383	10.3365
124	10.7287	10.6086	10.5296	10.4815	10.3618	10.6525	10.5546	10.3372	10.2925
125	10.6933	10.5544	10.4989	10.4512	10.3338	10.5984	10.5433	10.2927	10.2482
126	10.6561	10.4978	10.4656	10.4193	10.304	10.5403	10.5308	10.245	10.2018
127	10.6167	10.4377	10.4307	10.3849	10.2719	10.4799	10.5171	10.1946	10.1518
128	10.5881	10.4036	10.4061	10.3615	10.2506	10.4448	10.5024	10.1668	10.125
129	10.7547	10.8239	10.4271	10.5424	10.2743	10.6835	10.4911	10.2281	10.368
130	10.8351	10.9671	10.4615	10.5772	10.3111	10.827	10.4856	10.3087	10.4488
131	10.8576	10.9622	10.4999	10.5582	10.3503	10.8939	10.4836	10.3895	10.458
132	11.0141	11.1652	10.5352	10.5846	10.3845	11.1088	10.4847	10.4569	10.5133
133	10.9573	11.0742	10.5759	10.5773	10.4075	11.0753	10.488	10.5162	10.5152
134	10.9567	11.0746	10.6247	10.5929	10.4224	11.1133	10.4916	10.5765	10.5375
135	10.9254	11.0177	10.6256	10.585	10.4206	11.0663	10.4949	10.5669	10.5182
136	10.8677	10.9202	10.6086	10.566	10.4027	10.9689	10.4964	10.5244	10.4753
137	10.808	10.807	10.5469	10.5266	10.3683	10.8292	10.4948	10.421	10.3986
138	10.7598	10.7286	10.5132	10.501	10.3448	10.7399	10.4901	10.3649	10.3532
139	10.7402	10.6967	10.4964	10.4806	10.3283	10.7122	10.4835	10.3397	10.324
140	10.7077	10.6523	10.4736	10.462	10.3119	10.6625	10.4758	10.3091	10.2986
141	10.6876	10.6246	10.4567	10.4432	10.2964	10.6373	10.4673	10.2878	10.2749
142	10.6586	10.5854	10.4348	10.4237	10.2792	10.595	10.4583	10.2593	10.2493
143	10.6356	10.5536	10.4155	10.4034	10.2617	10.5646	10.4487	10.2344	10.2232
144	10.6087	10.5177	10.3944	10.3836	10.2442	10.5271	10.4386	10.2077	10.198
145	10.585	10.4858	10.3745	10.3633	10.2265	10.4959	10.428	10.1827	10.1725
146	10.5593	10.4519	10.3537	10.3433	10.2088	10.461	10.4169	10.157	10.1477
147	10.5354	10.4207	10.3337	10.3231	10.191	10.4301	10.4055	10.1327	10.123
148	10.5083	10.3837	10.3111	10.301	10.1711	10.3926	10.3935	10.1036	10.0946
149	10.4812	10.3464	10.288	10.2779	10.1503	10.3554	10.381	10.0737	10.0645
150	10.4544	10.3108	10.2653	10.2555	10.1302	10.3194	10.368	10.0455	10.0367
151	10.4278	10.276	10.2425	10.2328	10.1097	10.2845	10.3544	10.0175	10.0087
152	10.4081	10.2576	10.2269	10.2174	10.0965	10.266	10.3405	10.0044	9.9958
153	10.4586	10.4014	10.2359	10.2749	10.1077	10.3547	10.3281	10.0397	10.0863
154	10.6561	10.803	10.2736	10.4168	10.1469	10.6381	10.321	10.1265	10.2914
155	10.6104	10.705	10.3128	10.379	10.1867	10.63	10.3185	10.2087	10.284
156	10.5729	10.634	10.3375	10.3655	10.212	10.6069	10.3167	10.2587	10.286
157	10.6782	10.7825	10.3737	10.3919	10.233	10.7662	10.3163	10.315	10.3314
158	10.6306	10.7172	10.3854	10.3917	10.2442	10.7155	10.3171	10.3328	10.3347
159	10.5793	10.6374	10.3582	10.3791	10.2282	10.6178	10.3168	10.2825	10.3021
160	10.5478	10.5643	10.3325	10.3477	10.2043	10.5512	10.3142	10.2303	10.2435
161	10.5156	10.5082	10.3081	10.3261	10.1821	10.4911	10.3096	10.1854	10.2024
162	10.4917	10.4639	10.2886	10.3034	10.1646	10.4506	10.3033	10.1536	10.1671
163	10.47	10.4347	10.2726	10.2889	10.1508	10.4194	10.296	10.1317	10.147
164	10.4502	10.4049	10.2567	10.2711	10.1368	10.3917	10.2881	10.1107	10.1241
165	10.4291	10.3772	10.2403	10.2553	10.1224	10.3629	10.2796	10.0895	10.1039
166	10.408	10.3465	10.2228	10.2368	10.1069	10.3334	10.2707	10.0667	10.0799
167	10.3871	10.3192	10.206	10.2203	10.0921	10.3056	10.2614	10.0458	10.0594
168	10.3654	10.2884	10.1878	10.2014	10.0758	10.2757	10.2517	10.0224	10.0352
169	10.342	10.2554	10.1681	10.1816	10.0579	10.2425	10.2415	9.99618	10.0091
170	10.3168	10.2182	10.1464	10.1594	10.0381	10.2059	10.2308	9.96655	9.97901
171	10.2903	10.1795	10.1234	10.1363	10.0169	10.1671	10.2194	9.93505	9.94747
172	10.2627	10.1387	10.0991	10.1117	9.99456	10.1268	10.2073	9.90183	9.91387
173	10.2337	10.0964	10.0736	10.086	9.97091	10.0846	10.1945	9.86691	9.87882
174	10.2037	10.0524	10.0468	10.059	9.94602	10.0409	10.181	9.83037	9.84198
175	10.1724	10.0068	10.0188	10.0308	9.9199	9.9955	10.1666	9.79229	9.80372
176	10.1491	9.98042	9.99877	10.0104	9.90169	9.96934	10.1516	9.77113	9.7823
177	10.1431	9.99343	9.99594	10.0074	9.90065	9.98254	10.137	9.78504	9.79601
178	10.2171	10.1682	10.0207	10.0687	9.92692	10.1158	10.1247	9.85199	9.90446
179	10.3199	10.3569	10.054	10.12	9.96068	10.2841	10.1169	9.92904	10.0021
180	10.3277	10.3663	10.0835	10.1206	9.9898	10.3279	10.1126	9.9914	10.0302
181	10.2746	10.3003	10.0933	10.1203	9.99944	10.2744	10.1092	10.0113	10.0374
182	10.3278	10.3689	10.1276	10.1292	10.0098	10.3721	10.1065	10.0581	10.0552
183	10.3009	10.3292	10.1202	10.1231	10.006	10.3309	10.1043	10.0446	10.0431
184	10.3428	10.36	10.1916	10.1108	9.9953	10.4557	10.1024	10.1129	10.0172
185	10.26	10.23	10.0999	10.0793	9.96629	10.2567	10.0992	9.98247	9.95567
186	10.2064	10.1443	10.0508	10.0553	9.94412	10.1384	10.093	9.90758	9.91335
187	10.2009	10.1337	10.0482	10.0389	9.92985	10.1448	10.085	9.90224	9.89124
188	10.1639	10.08	10.0149	10.0184	9.9112	10.075	10.076	9.85674	9.86161
189	10.15	10.0602	10.0039	9.99973	9.89451	10.0649	10.0663	9.84209	9.83743
190	10.1178	10.0136	9.97496	9.97763	9.87422	10.0098	10.0559	9.803	9.80662
191	10.0974	9.98389	9.95732	9.95575	9.85424	9.98568	10.0448	9.77908	9.7774
192	10.0663	9.9384	9.92924	9.93131	9.83161	9.93563	10.033	9.74085	9.74353
193	10.0409	9.90091	9.90649	9.90623	9.80838	9.90126	10.0205	9.7096	9.70934
194	10.0107	9.85788	9.87921	9.88089	9.78485	9.8558	10.0073	9.67334	9.67536
195	9.98351	9.81949	9.85472	9.85511	9.76091	9.81918	9.99335	9.64101	9.6414
196	9.9526	9.77565	9.82658	9.82799	9.73559	9.77405	9.97875	9.60377	9.60535
197	9.92282	9.73372	9.79946	9.80016	9.70958	9.73311	9.96343	9.56801	9.56867
198	9.8897	9.6863	9.76904	9.77027	9.68149	9.68501	9.94734	9.52728	9.52856
199	9.85634	9.63861	9.73831	9.73914	9.65217	9.63789	9.93042	9.48609	9.48686
200	9.83186	9.61274	9.71646	9.71756	9.63238	9.61166	9.91296	9.46427	9.46535
201	9.81206	9.59711	9.69919	9.70006	9.61661	9.59635	9.89544	9.45147	9.45226
202	9.91563	9.83297	9.72093	9.78159	9.63983	9.76424	9.88037	9.51508	9.58388
203	9.99031	9.97475	9.75622	9.81672	9.67539	9.90644	9.86988	9.5996	9.66816
204	10.0936	10.1043	9.78511	9.82482	9.70308	10.062	9.86352	9.662	9.70464
205	10.0724	10.0912	9.8225	9.83737	9.72658	10.0778	9.85978	9.72598	9.73958
206	10.0124	10.0118	9.83063	9.83622	9.73158	10.0099	9.85647	9.73834	9.74047
207	9.97595	9.95153	9.8039	9.82038	9.71404	9.93643	9.85194	9.6916	9.70682
208	9.91973	9.84065	9.76393	9.77752	9.67572	9.82885	9.84503	9.61436	9.62638
209	9.89212	9.79047	9.73602	9.75079	9.64918	9.77689	9.83567	9.56632	9.58002
210	9.85989	9.74046	9.71336	9.72643	9.62823	9.72884	9.8247	9.53319	9.54501
211	9.83886	9.71259	9.69316	9.70678	9.60953	9.70007	9.81275	9.50678	9.51943
212	9.81449	9.68168	9.67503	9.68764	9.59302	9.67029	9.80022	9.48596	9.49753
213	9.7935	9.65585	9.65559	9.66841	9.57505	9.64403	9.78731	9.46269	9.47464
214	9.76987	9.62604	9.63643	9.64862	9.55742	9.61492	9.77407	9.44047	9.45177
215	9.74912	9.60139	9.61763	9.62985	9.54004	9.5901	9.76057	9.41905	9.43048
216	9.7262	9.57288	9.59826	9.61004	9.5221	9.56205	9.74683	9.3967	9.4077
217	9.70305	9.54316	9.57728	9.58899	9.5025	9.53232	9.73278	9.37118	9.38216
218	9.6785	9.51114	9.55576	9.56715	9.48237	9.50063	9.71838	9.34494	9.35561
219	9.65394	9.47913	9.53348	9.54475	9.46145	9.4687	9.70357	9.31752	9.3281
220	9.62832	9.44554	9.51061	9.52162	9.43993	9.43536	9.68834	9.28937	9.2997
221	9.60085	9.40812	9.48547	9.49633	9.41614	9.39806	9.67261	9.25713	9.26733
222	9.57185	9.36817	9.45905	9.46969	9.39107	9.35832	9.65629	9.22292	9.23291
223	9.54357	9.33069	9.43313	9.44361	9.3665	9.32099	9.63937	9.19049	9.20034
224	9.52547	9.31705	9.41749	9.42777	9.35219	9.30755	9.62222	9.17947	9.18912
225	9.61203	9.54793	9.43146	9.52297	9.36743	9.44607	9.60732	9.22644	9.32852
226	9.66322	9.65402	9.46015	9.55102	9.39701	9.55317	9.59647	9.2979	9.3992
227	9.67023	9.65848	9.49035	9.54546	9.42748	9.60144	9.58854	9.36684	9.4244
228	9.68636	9.69774	9.517	9.56215	9.45404	9.65292	9.58258	9.42464	9.46986
229	9.71817	9.73733	9.53932	9.56669	9.46829	9.71379	9.5783	9.46309	9.48712
230	9.67456	9.67939	9.52829	9.56123	9.46189	9.64916	9.57432	9.44391	9.47448
231	9.64119	9.61554	9.50854	9.53948	9.44437	9.58745	9.56911	9.40607	9.43459
232	9.70815	9.68912	9.58595	9.53192	9.43724	9.75724	9.56396	9.48971	9.42184
233	9.62461	9.56141	9.50254	9.50076	9.40922	9.56969	9.55817	9.37299	9.36485
234	9.58398	9.49644	9.4591	9.47772	9.38715	9.47811	9.54979	9.30789	9.32635
235	9.57202	9.47824	9.45392	9.46047	9.37227	9.47455	9.53998	9.30052	9.30451
236	9.54294	9.43778	9.42441	9.44127	9.35426	9.42099	9.52946	9.26167	9.27855
237	9.52751	9.41767	9.41365	9.42372	9.33866	9.40937	9.51836	9.24917	9.25779
238	9.50194	9.3831	9.38883	9.40431	9.32057	9.36791	9.50687	9.21768	9.23297
239	9.48274	9.35731	9.37315	9.38482	9.30279	9.34699	9.49496	9.19828	9.20892
240	9.45667	9.32067	9.34846	9.36292	9.28228	9.30674	9.4826	9.16598	9.18003
241	9.4322	9.28507	9.32688	9.33915	9.26012	9.27395	9.46968	9.13677	9.14817
242	9.40609	9.24894	9.30251	9.31618	9.23859	9.23598	9.4562	9.10533	9.11844
243	9.38156	9.21547	9.28053	9.29291	9.21687	9.20416	9.4422	9.07735	9.08891
244	9.35467	9.17847	9.25555	9.26858	9.194	9.16627	9.42767	9.04528	9.05765
245	9.32823	9.14235	9.23145	9.24368	9.17063	9.13115	9.4126	9.01448	9.02591
246	9.30011	9.10376	9.20532	9.2178	9.14622	9.09218	9.39697	8.98094	8.99271
247	9.27182	9.06512	9.17924	9.19119	9.12113	9.05419	9.38074	8.94755	8.95871
248	9.27887	9.11996	9.16754	9.21114	9.11102	9.07299	9.36479	8.94379	8.99098
249	9.40808	9.44254	9.18788	9.34645	9.13257	9.26503	9.35235	9.00118	9.17913
250	9.45301	9.51381	9.22601	9.35643	9.17166	9.36991	9.34472	9.08827	9.23292
251	9.53025	9.61796	9.26499	9.37473	9.21014	9.50242	9.34069	9.16985	9.28623
252	9.73091	9.87924	9.30251	9.40752	9.24474	9.77037	9.34094	9.23922	9.34886
253	9.77218	9.90878	9.37602	9.40975	9.28034	9.88356	9.34507	9.34449	9.37059
254	9.68668	9.81736	9.4164	9.43726	9.30561	9.80669	9.35036	9.40115	9.41235
255	9.68775	9.80024	9.45394	9.43908	9.31178	9.82906	9.35538	9.43635	9.4081
256	9.63768	9.71391	9.43465	9.42578	9.29893	9.73427	9.35911	9.39215	9.3721
257	9.56482	9.58697	9.37193	9.39527	9.27233	9.56821	9.35973	9.28967	9.3088
258	9.53671	9.53233	9.3485	9.37345	9.25205	9.51051	9.35724	9.24472	9.26692
259	9.50726	9.48242	9.32757	9.35324	9.235	9.45927	9.35283	9.21021	9.23375
260	9.48213	9.44045	9.3061	9.33207	9.21563	9.41667	9.34703	9.17564	9.19983
261	9.45372	9.39474	9.28353	9.30957	9.19579	9.37071	9.34009	9.14133	9.16576
262	9.42706	9.3522	9.26016	9.28612	9.17423	9.32816	9.33215	9.10605	9.13048
263	9.39658	9.30329	9.23421	9.25997	9.15043	9.2794	9.32322	9.0671	9.09139
264	9.36588	9.25408	9.2067	9.23219	9.1246	9.23044	9.31327	9.02582	9.04985
265	9.33177	9.19918	9.17648	9.20165	9.09626	9.17585	9.30224	8.98051	9.00424
266	9.29455	9.13827	9.14245	9.16727	9.06388	9.11529	9.28999	8.92864	8.95202
267	9.25156	9.06661	9.10306	9.12751	9.02629	9.044	9.2763	8.86768	8.89068
268	9.20627	8.99195	9.06102	9.0851	8.98597	8.96972	9.26098	8.80324	8.82586
269	9.15954	8.91691	9.01778	9.04147	8.94454	8.89507	9.24398	8.73862	8.76084
270	9.10959	8.83705	8.97115	8.99445	8.89969	8.8156	9.22528	8.66916	8.69099
271	9.05733	8.75467	8.92234	8.94524	8.85274	8.73361	9.20481	8.59742	8.61886
272	9.05274	8.80051	8.89196	8.95914	8.82433	8.72907	9.18374	8.56436	8.63622
273	9.09905	8.93872	8.89258	9.00487	8.82695	8.81611	9.16451	8.59276	8.71595
274	9.23232	9.20638	8.90906	9.08513	8.84461	9.01315	9.14969	8.6466	8.84066
275	9.41983	9.48758	8.9287	9.13344	8.86316	9.26435	9.14066	8.69562	8.91994
276	9.50091	9.53669	8.96421	9.09951	8.89454	9.39694	9.13611	8.76702	8.90804
277	9.38333	9.37461	9.00804	9.08752	8.91915	9.30174	9.13277	8.83963	8.91361
278	9.28749	9.24964	9.00658	9.08184	8.91763	9.18229	9.12814	8.83753	8.90591
279	9.23243	9.15277	8.97216	9.05004	8.89145	9.08184	9.12116	8.77763	8.84954
280	9.25759	9.15366	9.02793	9.01792	8.86341	9.18203	9.11283	8.82117	8.79369
281	9.1642	9.01057	8.9335	8.97463	8.82483	8.97986	9.10258	8.68798	8.71938
282	9.0962	8.90311	8.87372	8.93362	8.78739	8.84737	9.08884	8.59742	8.65388
283	9.07132	8.86653	8.85563	8.9025	8.76005	8.82611	9.07289	8.5719	8.61315
284	9.02501	8.80481	8.81553	8.87156	8.73224	8.75234	9.05574	8.52083	8.57395
285	8.99597	8.76646	8.7919	8.84035	8.70424	8.72305	9.03763	8.49127	8.53552
286	8.95423	8.71134	8.75527	8.80825	8.67498	8.66184	9.01877	8.44537	8.49553
287	8.9203	8.66562	8.72604	8.77451	8.6441	8.62152	8.99911	8.40806	8.453
288	8.87847	8.60875	8.68876	8.73927	8.61153	8.56171	8.97867	8.36016	8.40787
289	8.84333	8.56322	8.65794	8.70564	8.58056	8.51952	8.95745	8.32234	8.36684
290	8.8043	8.51277	8.62314	8.67157	8.54903	8.46783	8.93556	8.27984	8.32546
291	8.76749	8.4654	8.59042	8.63695	8.51694	8.42265	8.91302	8.23997	8.28349
292	8.72819	8.41476	8.55514	8.6017	8.48414	8.37167	8.88982	8.19698	8.24075
293	8.68972	8.3653	8.52058	8.56577	8.45065	8.32375	8.86595	8.15491	8.1972
294	8.6496	8.31373	8.48432	8.52917	8.41643	8.27233	8.84139	8.1108	8.15288
295	8.6096	8.26249	8.44811	8.49187	8.3815	8.22226	8.81614	8.06682	8.10776
296	8.58061	8.23735	8.42283	8.46608	8.35802	8.19753	8.79056	8.04599	8.08649
297	8.56919	8.25101	8.41497	8.4573	8.35144	8.21215	8.76558	8.05972	8.09929
298	8.66622	8.48171	8.42958	8.53349	8.36722	8.3727	8.74364	8.11503	8.22478
299	8.82307	8.75954	8.46004	8.59912	8.39718	8.61068	8.72735	8.19325	8.34307
300	8.971	8.93462	8.49134	8.59822	8.42536	8.82481	8.71671	8.26187	8.37278
301	9.11771	9.09554	8.57282	8.59611	8.44874	9.08271	8.71093	8.3756	8.3894
302	9.05132	9.02825	8.64542	8.61754	8.47091	9.07432	8.70817	8.47383	8.42852
303	9.01059	8.97341	8.69268	8.62459	8.47647	9.06278	8.70607	8.52576	8.43686
304	9.02065	8.95405	8.7618	8.6054	8.46017	9.14109	8.70404	8.58244	8.39564
305	8.85847	8.72695	8.60796	8.57432	8.43087	8.76998	8.69904	8.37739	8.33429
306	8.79833	8.63106	8.54699	8.544	8.40389	8.6338	8.68914	8.28633	8.28375
307	8.77274	8.59682	8.53792	8.52338	8.38548	8.61346	8.67674	8.27348	8.25709
308	8.73476	8.5486	8.50113	8.50171	8.36675	8.54654	8.6632	8.22889	8.23106
309	8.70933	8.51799	8.4863	8.4802	8.34748	8.52468	8.64887	8.21228	8.20593
310	8.6768	8.47806	8.45614	8.458	8.32788	8.47512	8.63405	8.17723	8.1803
311	8.65078	8.44681	8.43761	8.43571	8.30779	8.44904	8.61879	8.1565	8.15461
312	8.62055	8.40957	8.41046	8.41276	8.2872	8.40678	8.6032	8.12508	8.12801
313	8.59257	8.37428	8.38835	8.38854	8.26511	8.37451	8.58723	8.09888	8.09896
314	8.56161	8.33432	8.36086	8.36326	8.24206	8.33194	8.57085	8.06565	8.06822
315	8.5319	8.29594	8.33613	8.33735	8.21824	8.29529	8.55402	8.03562	8.03656
316	8.50018	8.25447	8.30808	8.31046	8.19349	8.25246	8.53672	8.00127	8.00348
317	8.46866	8.21316	8.28104	8.28275	8.16785	8.21215	8.5189	7.96795	7.96924
318	8.43563	8.16965	8.25178	8.2541	8.14128	8.16792	8.50053	7.93178	7.93371
319	8.4039	8.12931	8.22423	8.22616	8.11539	8.12814	8.48163	7.89882	7.90023
320	8.37612	8.09875	8.20019	8.20244	8.0937	8.09721	8.46238	7.87408	7.87582
321	8.38586	8.1538	8.20582	8.21676	8.10104	8.14245	8.44396	7.90859	7.92018
322	8.42742	8.26815	8.23157	8.25473	8.12865	8.24293	8.42826	7.98113	8.0066
323	8.4765	8.37305	8.25531	8.28385	8.15341	8.34215	8.41609	8.0429	8.07412
324	8.42725	8.29528	8.24407	8.25738	8.14321	8.28228	8.40549	8.02939	8.0427
325	8.49317	8.40053	8.27607	8.2772	8.16725	8.40198	8.39603	8.09377	8.09261
326	8.5804	8.52855	8.33503	8.29582	8.18488	8.57568	8.38959	8.18063	8.1337
327	8.60349	8.54822	8.38954	8.2932	8.18378	8.6599	8.38581	8.23962	8.12797
328	8.48354	8.37694	8.29599	8.26604	8.15658	8.41105	8.38095	8.10752	8.07326
329	8.42689	8.27972	8.24976	8.23542	8.12803	8.29336	8.3726	8.03124	8.01759
330	8.41041	8.25302	8.23575	8.21545	8.10922	8.27385	8.3621	8.00931	7.98849
331	8.3723	8.19697	8.20435	8.19186	8.0877	8.20815	8.35038	7.96568	7.95444
332	8.3538	8.17379	8.1885	8.1727	8.07003	8.18933	8.33776	7.94674	7.93125
333	8.3215	8.12915	8.1612	8.14965	8.04892	8.13958	8.32451	7.9115	7.90102
334	8.29814	8.09855	8.14068	8.12737	8.02826	8.11143	8.31066	7.88607	7.87325
335	8.26657	8.05467	8.11321	8.10226	8.005	8.06476	8.29622	7.85047	7.84035
336	8.24058	8.02058	8.09016	8.07834	7.98275	8.03198	8.28121	7.82198	7.81063
337	8.20912	7.97725	8.06233	8.05186	7.95807	7.98708	8.26563	7.7862	7.77635
338	8.17772	7.93293	8.03391	8.02306	7.93097	7.94342	8.24936	7.74853	7.73807
339	8.14248	7.88226	8.00203	7.99199	7.90169	7.89182	8.2323	7.70567	7.69609
340	8.10819	7.83407	7.97075	7.96059	7.87204	7.84391	8.21438	7.66435	7.65453
341	8.07303	7.78582	7.93879	7.92916	7.84239	7.79508	8.19566	7.6232	7.61393
342	8.03716	7.73656	7.90592	7.89631	7.8113	7.74589	8.17614	7.58069	7.57137
343	7.99772	7.68066	7.86958	7.86034	7.77712	7.68958	8.15573	7.53233	7.52339
344	7.96316	7.63685	7.83799	7.82884	7.7474	7.64574	8.13453	7.4944	7.48552
345	7.94288	7.62629	7.82066	7.81179	7.73209	7.63487	8.11316	7.48613	7.47754
346	7.93759	7.64829	7.81814	7.8094	7.73133	7.65676	8.09262	7.50682	7.49834
347	7.99896	7.78919	7.83819	7.84782	7.75281	7.77681	8.07462	7.56962	7.58201
348	8.047	7.88136	7.85733	7.86307	7.77244	7.8735	8.06009	7.62435	7.63226
349	8.00121	7.82639	7.85614	7.85141	7.77017	7.83116	8.04736	7.63182	7.6271
350	7.94766	7.73649	7.81915	7.81602	7.7349	7.73951	8.03387	7.56853	7.56552
351	7.934	7.72229	7.80735	7.80342	7.72467	7.72634	8.01927	7.55813	7.55412
352	7.90182	7.67467	7.78083	7.77723	7.69927	7.67829	8.00395	7.5201	7.51649
353	7.86099	7.60334	7.74187	7.7379	7.66192	7.60742	7.9873	7.45762	7.45358
354	7.82942	7.56081	7.7144	7.71067	7.63585	7.56457	7.96931	7.422	7.41825
355	7.80277	7.52805	7.68982	7.68594	7.61289	7.53199	7.95056	7.39356	7.38964
356	7.77918	7.50545	7.6695	7.66579	7.59401	7.50916	7.9315	7.37483	7.37114
357	7.75411	7.4774	7.64655	7.64281	7.57261	7.48115	7.9123	7.35053	7.3468
358	7.73125	7.45564	7.62644	7.62284	7.55392	7.45921	7.89303	7.33215	7.32859
359	7.70834	7.43236	7.60565	7.60207	7.53458	7.43591	7.87377	7.31206	7.30853
360	7.68551	7.4097	7.58525	7.58179	7.51555	7.41311	7.85451	7.29264	7.28924
361	7.66315	7.38723	7.56497	7.56156	7.49665	7.39059	7.83526	7.2732	7.26986
362	7.64241	7.36862	7.54645	7.54314	7.47944	7.37186	7.81606	7.25722	7.25399
363	7.62204	7.35012	7.52809	7.52484	7.46239	7.3533	7.79697	7.24126	7.23809
364	7.6023	7.33287	7.51042	7.50725	7.44596	7.33595	7.778	7.2264	7.22332
365	7.5829	7.31579	7.49294	7.48985	7.42972	7.3188	7.75916	7.21163	7.20862
366	7.5641	7.2998	7.47608	7.47306	7.41404	7.30273	7.74047	7.1978	7.19488
367	7.54569	7.28419	7.45951	7.45655	7.39863	7.28705	7.72193	7.18428	7.18143
368	7.52997	7.27434	7.44561	7.44273	7.38586	7.27712	7.70362	7.17587	7.17309
369	7.51786	7.27194	7.43522	7.43241	7.37655	7.27465	7.68572	7.1741	7.17139
370	7.52314	7.30771	7.44215	7.4394	7.38448	7.31036	7.66886	7.20642	7.20377
371	7.56446	7.41261	7.4704	7.47376	7.41349	7.40832	7.6544	7.27931	7.2836
372	7.73762	7.68466	7.50958	7.52765	7.45192	7.66368	7.64451	7.36662	7.38764
373	7.73	7.69584	7.54954	7.54504	7.48055	7.70082	7.63879	7.43935	7.43443
374	7.7905	7.77449	7.61527	7.56106	7.49857	7.83655	7.63571	7.52734	7.46526
375	7.71387	7.67939	7.57772	7.56057	7.49527	7.69863	7.63319	7.4773	7.4579
376	7.65779	7.58697	7.55001	7.54268	7.47918	7.59346	7.62872	7.42815	7.42159
377	7.65203	7.56245	7.53381	7.52174	7.45774	7.57469	7.62238	7.39339	7.3811
378	7.61346	7.50211	7.51053	7.50345	7.44111	7.50817	7.61462	7.35693	7.35077
379	7.61094	7.50003	7.50289	7.49322	7.43117	7.50942	7.60599	7.34793	7.33851
380	7.58869	7.47261	7.48956	7.48261	7.42194	7.47867	7.59705	7.3334	7.32723
381	7.58341	7.47003	7.48221	7.47389	7.41381	7.47793	7.58802	7.32766	7.31973
382	7.5667	7.45111	7.47104	7.46423	7.4053	7.45719	7.57904	7.31688	7.31071
383	7.55912	7.44533	7.46308	7.45557	7.39736	7.45239	7.57015	7.31047	7.30338
384	7.54528	7.4302	7.45297	7.44632	7.38912	7.43624	7.56136	7.30102	7.2949
385	7.53452	7.41796	7.44274	7.43577	7.37934	7.4245	7.55262	7.29008	7.2835
386	7.51695	7.39304	7.42796	7.4215	7.36601	7.39897	7.54375	7.27072	7.26472
387	7.49905	7.36583	7.41113	7.40455	7.34988	7.372	7.53453	7.24704	7.24082
388	7.47835	7.33465	7.39273	7.38647	7.33276	7.34045	7.52483	7.22134	7.21548
389	7.45933	7.30724	7.37509	7.36881	7.316	7.31312	7.51463	7.19769	7.19176
390	7.43849	7.2774	7.3563	7.35025	7.2984	7.28303	7.50395	7.1727	7.167
391	7.41588	7.24382	7.33525	7.32923	7.27833	7.24945	7.49273	7.1436	7.13792
392	7.40114	7.22938	7.32242	7.31657	7.26665	7.23483	7.48118	7.13199	7.12647
393	7.5498	7.60507	7.34562	7.48387	7.29093	7.44679	7.47276	7.1906	7.34896
394	7.70004	7.88764	7.39412	7.57752	7.33998	7.67861	7.47084	7.29234	7.50189
395	7.68986	7.82038	7.44612	7.54391	7.39133	7.71451	7.47323	7.39336	7.49999
396	7.71575	7.85059	7.49321	7.56128	7.43718	7.78186	7.47746	7.48022	7.54949
397	7.78428	7.93073	7.54022	7.57907	7.46806	7.89686	7.48363	7.54972	7.58419
398	7.74357	7.88149	7.56043	7.59507	7.48668	7.85248	7.49068	7.57585	7.60528
399	7.72623	7.84471	7.56665	7.59665	7.49133	7.82032	7.49705	7.57403	7.59888
400	7.69221	7.76641	7.53787	7.57261	7.4696	7.73597	7.50158	7.51155	7.54238
401	7.6633	7.70519	7.51852	7.55438	7.45388	7.67265	7.50371	7.46913	7.50209
402	7.65045	7.67499	7.50762	7.54083	7.44237	7.64515	7.50404	7.44512	7.47536
403	7.63614	7.65092	7.49932	7.53285	7.43647	7.6202	7.5033	7.43102	7.46212
404	7.63111	7.64403	7.49625	7.52812	7.43352	7.61498	7.50204	7.42743	7.45687
405	7.6197	7.62625	7.48903	7.52085	7.42802	7.5969	7.50051	7.41682	7.44654
406	7.61365	7.61815	7.48502	7.51571	7.42447	7.5899	7.49877	7.41222	7.44085
407	7.60465	7.60505	7.47926	7.50971	7.42005	7.57684	7.49691	7.40474	7.43332
408	7.59796	7.59574	7.47465	7.50427	7.41608	7.56834	7.49493	7.39918	7.42696
409	7.58942	7.58311	7.46884	7.4981	7.41138	7.55594	7.49284	7.39153	7.41907
410	7.58189	7.5721	7.46342	7.49201	7.40669	7.54558	7.49061	7.38449	7.41139
411	7.574	7.56085	7.45798	7.48616	7.40224	7.53465	7.48824	7.37769	7.40426
412	7.56588	7.54881	7.45196	7.47956	7.39701	7.52317	7.48572	7.3697	7.39571
413	7.55667	7.5347	7.44503	7.4722	7.39101	7.50944	7.48298	7.36009	7.38571
414	7.54837	7.52279	7.43882	7.46546	7.3856	7.49803	7.48001	7.35211	7.37722
415	7.53871	7.50817	7.43133	7.45753	7.379	7.48382	7.47682	7.34181	7.36651
416	7.5375	7.51282	7.43215	7.45787	7.38064	7.48895	7.4736	7.34849	7.37272
417	7.53482	7.51379	7.43152	7.45679	7.38082	7.49034	7.4706	7.35197	7.37578
418	7.52621	7.50036	7.42486	7.44966	7.37493	7.47737	7.46761	7.34249	7.36585
419	7.56352	7.59081	7.46404	7.4884	7.4148	7.56823	7.46579	7.42564	7.44857
420	7.72994	7.85934	7.51832	7.55721	7.46858	7.82017	7.46805	7.53395	7.57348
421	7.94233	8.13502	7.60402	7.59639	7.5145	8.1487	7.47635	7.66072	7.64739
422	7.99004	8.21171	7.71243	7.64136	7.55921	8.29784	7.48978	7.80465	7.71872
423	7.93649	8.15269	7.74558	7.67594	7.58931	8.23526	7.50509	7.84528	7.76266
424	7.99054	8.19623	7.84757	7.6893	7.60406	8.37684	7.52099	7.94856	7.76776
425	7.90355	8.0656	7.76315	7.68844	7.60265	8.14874	7.53552	7.82823	7.74464
426	7.86111	7.99018	7.71639	7.68531	7.6014	8.01855	7.54639	7.75366	7.72494
427	7.8706	7.9968	7.73284	7.69162	7.60804	8.03755	7.55511	7.76859	7.72768
428	7.85929	7.97827	7.72307	7.69675	7.61471	8.00075	7.56295	7.75386	7.73103
429	7.86543	7.98346	7.73385	7.70174	7.62038	8.01379	7.57022	7.76482	7.7344
430	7.85995	7.97338	7.73007	7.70598	7.62593	7.99414	7.57717	7.75847	7.73738
431	7.86365	7.97545	7.73716	7.70999	7.63077	8.00072	7.58383	7.76524	7.73989
432	7.86072	7.96834	7.73605	7.7133	7.63525	7.98846	7.59028	7.76198	7.74157
433	7.8615	7.96512	7.73959	7.71528	7.63814	7.98772	7.59648	7.76331	7.74061
434	7.85856	7.95679	7.73857	7.71677	7.64071	7.97653	7.60241	7.75912	7.73914
435	7.85795	7.95165	7.74039	7.71788	7.64277	7.97267	7.60806	7.7583	7.73716
436	7.85422	7.94143	7.73863	7.71762	7.64356	7.96079	7.61338	7.75245	7.73288
437	7.85114	7.93187	7.73779	7.71654	7.64345	7.95181	7.61833	7.74739	7.72731
438	7.84538	7.91773	7.73403	7.71373	7.64169	7.93664	7.62284	7.73794	7.71883
439	7.83925	7.90277	7.73003	7.70976	7.63872	7.92186	7.62685	7.7278	7.70856
440	7.84292	7.91126	7.7357	7.71609	7.64608	7.92964	7.63064	7.73837	7.71979
441	7.85826	7.94542	7.75303	7.73358	7.66452	7.96377	7.63493	7.77192	7.75341
442	7.94619	8.13021	7.79989	7.81316	7.7126	8.11143	7.64164	7.86274	7.88137
443	8.12845	8.44466	7.86078	7.9181	7.77329	8.37604	7.65348	7.97416	8.04278
444	8.32333	8.69095	7.92156	7.96322	7.83147	8.64161	7.67126	8.07358	8.12306
445	8.37429	8.74227	8.01248	7.99462	7.89056	8.76274	7.69324	8.20175	8.18137
446	8.30611	8.66459	8.06462	8.03796	7.93398	8.69583	7.71648	8.26942	8.23813
447	8.26457	8.59802	8.0657	8.05901	7.95512	8.60564	7.73851	8.25922	8.25153
448	8.24429	8.53138	8.05705	8.05095	7.94862	8.53784	7.7581	8.21679	8.21028
449	8.23257	8.48724	8.05352	8.04733	7.94621	8.4936	7.77512	8.18877	8.18235
450	8.22735	8.46255	8.0548	8.04885	7.94943	8.46851	7.79021	8.17601	8.17
451	8.22499	8.44612	8.05765	8.0517	7.95364	8.45201	7.80396	8.16862	8.16268
452	8.22343	8.43338	8.06057	8.0548	7.95829	8.439	7.81676	8.16379	8.15812
453	8.22205	8.42151	8.06304	8.05733	7.96216	8.42703	7.8288	8.15887	8.15329
454	8.22098	8.41136	8.0655	8.05994	7.96619	8.41667	7.84022	8.15517	8.1498
455	8.21878	8.3989	8.06652	8.06105	7.9686	8.40411	7.85106	8.14902	8.14375
456	8.21622	8.38644	8.06703	8.06169	7.97059	8.39148	7.86133	8.14268	8.13758
457	8.2108	8.36801	8.06454	8.05929	7.96947	8.37294	7.87096	8.13079	8.12579
458	8.20216	8.34336	8.05876	8.05364	7.96513	8.34816	7.87977	8.11318	8.10833
459	8.19034	8.31281	8.04974	8.04473	7.95752	8.3175	7.8876	8.0901	8.08536
460	8.17712	8.28086	8.0393	8.0344	7.94855	8.28542	7.89432	8.06559	8.06097
461	8.16192	8.24621	8.02687	8.02207	7.93757	8.25068	7.89989	8.03849	8.03397
462	8.1437	8.20662	8.01142	8.00672	7.92363	8.21098	7.90421	8.00679	8.00237
463	8.12313	8.1637	7.9936	7.989	7.90734	8.16796	7.9072	7.9719	7.96759
464	8.11361	8.14784	7.98682	7.98232	7.9021	8.152	7.90919	7.96097	7.95675
465	8.16376	8.27269	8.01255	8.03944	7.92931	8.24119	7.91206	8.01578	8.04725
466	8.32776	8.60657	8.06224	8.17069	7.97996	8.48252	7.91931	8.11342	8.23761
467	8.45027	8.79361	8.12416	8.22725	8.04148	8.6772	7.93228	8.22602	8.34282
468	8.65677	9.03902	8.18576	8.26334	8.09996	8.95522	7.95044	8.32706	8.41133
469	8.73093	9.11967	8.28227	8.29577	8.15824	9.11048	7.97283	8.46059	8.47018
470	8.86928	9.26173	8.4404	8.32667	8.19496	9.39859	7.99885	8.63935	8.50267
471	8.94236	9.33204	8.58769	8.36048	8.22296	9.59566	8.0282	8.79176	8.52773
472	8.90853	9.25412	8.68162	8.37864	8.24549	9.59865	8.05855	8.87533	8.52993
473	8.73693	9.00726	8.49168	8.37638	8.24282	9.13051	8.08445	8.61784	8.49339
474	8.67606	8.89446	8.44143	8.36828	8.23887	8.96232	8.10362	8.52766	8.45895
475	8.68406	8.89343	8.45707	8.37258	8.24396	8.97506	8.11926	8.53579	8.45343
476	8.65579	8.8451	8.43595	8.3725	8.24703	8.90113	8.13313	8.50084	8.44393
477	8.65621	8.83619	8.4419	8.37211	8.24792	8.90112	8.14557	8.49958	8.43406
478	8.63765	8.80243	8.4287	8.37039	8.24872	8.8539	8.15694	8.47616	8.42386
479	8.63332	8.78732	8.42891	8.3674	8.24721	8.84388	8.16732	8.46836	8.41125
480	8.61734	8.75571	8.41742	8.36239	8.24437	8.80491	8.17677	8.44605	8.39608
481	8.60866	8.73393	8.41281	8.35636	8.23994	8.78581	8.18527	8.43178	8.37935
482	8.59283	8.70182	8.40104	8.34844	8.23398	8.74948	8.19282	8.40847	8.36009
483	8.581	8.67588	8.39306	8.34004	8.22724	8.72476	8.19938	8.39013	8.34069
484	8.56552	8.6454	8.38142	8.33084	8.21989	8.6917	8.20499	8.36784	8.32086
485	8.55135	8.61687	8.37096	8.32051	8.21126	8.66354	8.20964	8.34687	8.29962
486	8.53269	8.58071	8.356	8.30722	8.19979	8.62565	8.21327	8.3191	8.27351
487	8.51352	8.54364	8.34045	8.2921	8.1864	8.58847	8.21577	8.29018	8.24477
488	8.52784	8.59748	8.34119	8.32256	8.19028	8.60871	8.21799	8.29578	8.28395
489	8.56516	8.6844	8.36871	8.36041	8.22019	8.68426	8.22159	8.35408	8.35375
490	8.80249	9.16337	8.42561	8.54838	8.27914	9.01558	8.23047	8.46489	8.61238
491	8.93745	9.35933	8.49321	8.60361	8.34666	9.22709	8.24636	8.58551	8.71784
492	9.06168	9.46218	8.55617	8.60672	8.40733	9.40419	8.26675	8.68671	8.74491
493	9.14219	9.55942	8.65283	8.64903	8.46937	9.56484	8.29028	8.82233	8.81687
494	9.29547	9.71988	8.81714	8.68239	8.51431	9.87628	8.31752	9.01401	8.85752
495	9.38864	9.81586	8.98129	8.71962	8.5441	10.114	8.34855	9.18524	8.88623
496	9.34767	9.72586	9.07073	8.7372	8.56914	10.1008	8.3808	9.26328	8.88712
497	9.18629	9.49177	8.90379	8.73843	8.56928	9.66684	8.40872	9.03158	8.85483
498	9.11941	9.37001	8.84005	8.73119	8.56819	9.47352	8.42995	8.926	8.82123
499	9.12317	9.36586	8.85076	8.73961	8.57719	9.47157	8.44742	8.92899	8.82204
500	9.10107	9.32608	8.83726	8.74257	8.58448	9.41195	8.46309	8.90483	8.81772
501	9.10378	9.32532	8.84553	8.74944	8.59265	9.41398	8.47753	8.91036	8.8206
502	9.09233	9.30359	8.84055	8.75364	8.60014	9.38187	8.49121	8.9	8.82053
503	9.09165	9.29664	8.84472	8.75746	8.6056	9.37651	8.50419	8.89986	8.81895
504	9.08142	9.27393	8.83986	8.75804	8.60889	9.34798	8.5165	8.88738	8.81219
505	9.0775	9.2609	8.84046	8.75896	8.61163	9.33555	8.52811	8.88176	8.80611
506	9.07078	9.24508	8.83854	8.76052	8.61557	9.31618	8.53909	8.87464	8.80245
507	9.06762	9.23504	8.83971	8.7624	8.61935	9.30606	8.54954	8.87161	8.7996
508	9.06005	9.21689	8.83659	8.76171	8.62086	9.28551	8.55942	8.86188	8.79221
509	9.05395	9.20124	8.83469	8.76073	8.62181	9.26934	8.56867	8.8537	8.7846
510	9.046	9.18291	8.83098	8.75888	8.62206	9.24923	8.57728	8.84337	8.77602
511	9.03756	9.16344	8.82663	8.75557	8.62069	9.22899	8.58519	8.83157	8.76503
512	9.04238	9.17514	8.83551	8.76599	8.63312	9.23922	8.59281	8.84763	8.78254
513	9.11207	9.33939	8.87549	8.84641	8.67605	9.35785	8.60212	8.92501	8.90561
514	9.17367	9.45866	8.92767	8.90116	8.73122	9.47458	8.61476	9.02273	9.00597
515	9.24969	9.5831	8.98257	8.95449	8.7882	9.60265	8.63079	9.11933	9.09903
516	9.31978	9.68837	9.03666	9.00153	8.84375	9.7167	8.6499	9.20852	9.1794
517	9.35965	9.7367	9.08918	9.03519	8.8898	9.78783	8.67119	9.28336	9.2315
518	9.37032	9.75259	9.12777	9.07051	8.92445	9.80754	8.69346	9.33021	9.27442
519	9.41564	9.79253	9.18245	9.09232	8.94945	9.88493	8.71617	9.38577	9.29253
520	9.38324	9.72988	9.16233	9.09997	8.95747	9.79024	8.73803	9.34237	9.28105
521	9.3662	9.67196	9.15938	9.09341	8.95363	9.73521	8.75757	9.31027	9.24614
522	9.36162	9.64343	9.15394	9.09264	8.95412	9.70174	8.77493	9.28532	9.22612
523	9.35469	9.62216	9.15196	9.09868	8.96255	9.67053	8.7907	9.2737	9.2244
524	9.3616	9.62259	9.16234	9.10597	8.97134	9.67508	8.80551	9.27982	9.2265
525	9.35851	9.60944	9.16343	9.1117	8.97917	9.65639	8.81969	9.2747	9.22684
526	9.36166	9.605	9.16994	9.11689	8.98598	9.65393	8.83328	9.27627	9.22653
527	9.35957	9.59359	9.17157	9.12142	8.99243	9.63918	8.84634	9.27217	9.22569
528	9.36109	9.58771	9.17637	9.12588	8.99856	9.63406	8.8589	9.2723	9.22515
529	9.35891	9.57621	9.17764	9.12909	9.0036	9.62041	8.87096	9.26772	9.22267
530	9.3591	9.56896	9.18103	9.13266	9.00886	9.61324	8.88252	9.26644	9.22136
531	9.35728	9.55889	9.18249	9.13553	9.01351	9.60166	8.89361	9.26279	9.21919
532	9.35516	9.54777	9.18348	9.13699	9.01666	9.59026	8.90418	9.25785	9.21457
533	9.3512	9.53377	9.18267	9.13729	9.0187	9.57512	8.91417	9.25037	9.20822
534	9.34796	9.5217	9.18247	9.13768	9.02079	9.56257	8.92357	9.24433	9.20267
535	9.34279	9.50635	9.18035	9.13651	9.02133	9.5463	8.93236	9.23533	9.1946
536	9.34193	9.50125	9.18246	9.13926	9.02577	9.54063	8.94064	9.23524	9.19509
537	9.34606	9.50797	9.1895	9.14714	9.03532	9.54654	8.94873	9.24565	9.20631
538	9.34853	9.51026	9.19479	9.15309	9.04288	9.54823	8.9568	9.252	9.21328
539	9.35144	9.51319	9.20046	9.15953	9.05089	9.55043	8.96479	9.25885	9.22086
540	9.3536	9.51409	9.20529	9.16503	9.05793	9.55072	8.97269	9.26377	9.2264
541	9.35496	9.51303	9.20928	9.16973	9.06413	9.54899	8.9804	9.26686	9.23017
542	9.36248	9.52598	9.21935	9.18045	9.07633	9.56133	8.98808	9.28231	9.24624
543	9.36342	9.52356	9.22277	9.18455	9.08185	9.55827	8.99572	9.28403	9.24859
544	9.36082	9.51301	9.22261	9.18503	9.08375	9.54713	9.003	9.27835	9.24351
545	9.35865	9.50439	9.22284	9.18591	9.08604	9.53791	9.00976	9.27427	9.24004
546	9.35613	9.49563	9.22269	9.18637	9.08791	9.52858	9.01603	9.26995	9.2363
547	9.35387	9.4883	9.22276	9.18705	9.08998	9.52067	9.02184	9.26678	9.23371
548	9.35165	9.48154	9.22283	9.18772	9.09203	9.51336	9.02722	9.26404	9.23154
549	9.34952	9.47556	9.22296	9.18844	9.09412	9.50683	9.03224	9.2619	9.22995
550	9.346	9.46671	9.22164	9.1877	9.09473	9.49745	9.03689	9.25712	9.22572
551	9.34201	9.45734	9.21983	9.18645	9.09482	9.48756	9.04112	9.25177	9.2209
552	9.33826	9.44899	9.21822	9.18539	9.09509	9.47869	9.04495	9.24725	9.2169
553	9.33012	9.43121	9.21218	9.17991	9.09092	9.4604	9.04829	9.23421	9.20437
554	9.31461	9.3976	9.19877	9.16703	9.07938	9.4263	9.05079	9.20694	9.1776
555	9.29592	9.35862	9.18219	9.15098	9.0647	9.38683	9.05213	9.17469	9.14585
556	9.27457	9.31591	9.16298	9.13228	9.04741	9.34365	9.05216	9.13895	9.11059
557	9.25054	9.26949	9.14111	9.11091	9.0275	9.29676	9.05081	9.09972	9.07183
558	9.22403	9.21986	9.11677	9.08707	9.00515	9.24667	9.04803	9.05744	9.03002
559	9.19587	9.16891	9.09081	9.06159	8.98121	9.19527	9.04379	9.01381	8.98684
560	9.17127	9.1283	9.06841	9.03968	8.96085	9.15422	9.03826	8.97922	8.9527
561	9.16787	9.13709	9.06716	9.03889	8.96159	9.16258	9.03235	8.98859	8.96251
562	9.17889	9.17731	9.08019	9.05238	8.97649	9.20237	9.0273	9.02606	9.00041
563	9.25394	9.33121	9.11311	9.10516	9.01083	9.3338	9.02479	9.09965	9.0965
564	9.2761	9.38047	9.14196	9.12545	9.04058	9.39296	9.02525	9.15967	9.14667
565	9.22329	9.27841	9.11699	9.09396	9.01656	9.29914	9.02598	9.10685	9.08562
566	9.22725	9.2901	9.12258	9.10173	9.02341	9.30831	9.02578	9.11731	9.09857
567	9.2185	9.27335	9.11791	9.09544	9.02009	9.29373	9.0253	9.10928	9.08841
568	9.18662	9.20475	9.08736	9.06629	8.99097	9.22347	9.02362	9.04819	9.02895
569	9.16359	9.16014	9.06729	9.04551	8.97242	9.17984	9.02021	9.01227	8.99208
570	9.14168	9.12127	9.04692	9.02606	8.95363	9.13989	9.01545	8.97796	8.95883
571	9.12035	9.08583	9.02801	9.00693	8.93632	9.10483	9.0096	8.94877	8.9293
572	9.09737	9.04824	9.00668	8.98624	8.9166	9.0665	9.0028	8.9158	8.89705
573	9.07527	9.01403	8.98671	8.9663	8.89825	9.03236	8.99513	8.88694	8.86814
574	9.0523	8.97897	8.96545	8.94554	8.87862	8.99677	8.98669	8.85631	8.83804
575	9.0287	8.9434	8.94381	8.92405	8.85859	8.9611	8.97751	8.82576	8.8076
576	9.00413	8.90659	8.92096	8.90161	8.83736	8.92387	8.96759	8.79351	8.77576
577	8.97799	8.86717	8.89669	8.87756	8.8147	8.88428	8.95691	8.75917	8.74161
578	8.94887	8.82204	8.86931	8.85053	8.78893	8.8388	8.94536	8.71936	8.70215
579	8.91785	8.77395	8.84011	8.82158	8.76135	8.7905	8.93283	8.67695	8.65996
580	8.88608	8.72569	8.81011	8.79189	8.73298	8.74194	8.91928	8.63412	8.61744
581	8.85301	8.67597	8.77884	8.76089	8.70335	8.69198	8.9047	8.58994	8.57349
582	8.81755	8.62232	8.74516	8.7275	8.67133	8.63807	8.88905	8.54204	8.52587
583	8.78042	8.56647	8.70984	8.69244	8.63766	8.58198	8.87227	8.49208	8.47615
584	8.75882	8.54727	8.68999	8.67287	8.61945	8.56253	8.85484	8.47463	8.45896
585	8.83225	8.75736	8.70321	8.76042	8.63429	8.68821	8.8394	8.5227	8.59152
586	8.96712	9.04106	8.73738	8.8582	8.66958	8.89995	8.82917	8.60615	8.74719
587	9.14801	9.3207	8.7775	8.92072	8.70893	9.15736	8.82531	8.69024	8.85383
588	9.28909	9.46857	8.82277	8.91973	8.75039	9.36143	8.82685	8.77348	8.88096
589	9.284	9.43729	8.89827	8.91969	8.7936	9.4199	8.8315	8.88779	8.9055
590	9.34255	9.50899	9.00231	8.94631	8.81989	9.58037	8.83838	9.01588	8.94452
591	9.32369	9.47345	9.05707	8.9568	8.83319	9.59413	8.84671	9.07286	8.95199
592	9.3563	9.48667	9.17557	8.95795	8.8356	9.73689	8.85582	9.19032	8.93949
593	9.23067	9.28738	9.05842	8.92643	8.80807	9.43629	8.86278	9.01595	8.86616
594	9.13377	9.13514	8.95199	8.89981	8.7839	9.1856	8.86424	8.86145	8.81008
595	9.12278	9.11253	8.94348	8.88526	8.77243	9.16945	8.862	8.84391	8.78642
596	9.0853	9.06009	8.91341	8.8705	8.75972	9.09789	8.85813	8.80294	8.76431
597	9.07114	9.03899	8.90197	8.85519	8.74684	9.08226	8.8532	8.78677	8.743
598	9.04202	8.99903	8.87812	8.83956	8.73309	9.03251	8.84756	8.75558	8.72135
599	9.02509	8.97489	8.86393	8.82335	8.71896	9.01165	8.84133	8.73658	8.69933
600	8.99813	8.93599	8.84111	8.80512	8.7025	8.96751	8.83455	8.70557	8.67336
601	8.97669	8.9036	8.82247	8.78556	8.68484	8.93693	8.82715	8.67919	8.64537
602	8.95223	8.86914	8.80159	8.76735	8.66836	8.89954	8.81919	8.65163	8.62061
603	8.93202	8.84134	8.78421	8.74968	8.65248	8.87261	8.81075	8.6293	8.59753
604	8.90906	8.80983	8.7645	8.73163	8.63612	8.83936	8.80189	8.60404	8.57393
605	8.88764	8.78029	8.74591	8.71309	8.6193	8.81013	8.79258	8.58007	8.54972
606	8.86444	8.74829	8.72576	8.69406	8.60193	8.777	8.78282	8.55409	8.52482
607	8.84091	8.71504	8.70506	8.6736	8.58314	8.74375	8.77256	8.52667	8.49747
608	8.88281	8.86964	8.70434	8.75311	8.58517	8.80728	8.76333	8.53958	8.60148
609	9.01385	9.18741	8.73781	8.89114	8.62117	9.00673	8.75852	8.61712	8.79769
610	9.16109	9.44666	8.79041	8.9753	8.67574	9.23376	8.76004	8.72465	8.93785
611	9.34955	9.7131	8.84976	9.0378	8.73444	9.50205	8.76789	8.83406	9.04567
612	9.50988	9.87073	8.9156	9.04405	8.79646	9.7326	8.7811	8.94545	9.08428
613	9.54304	9.88063	9.01757	9.05812	8.85922	9.84667	8.79779	9.0934	9.12795
614	9.51101	9.85026	9.106	9.10372	8.90819	9.86593	8.81616	9.21094	9.1956
615	9.55991	9.88967	9.2076	9.12594	8.93466	9.99412	8.83561	9.3202	9.21587
616	9.51149	9.79828	9.21857	9.128	8.94023	9.91021	8.85464	9.30789	9.19576
617	9.4565	9.68199	9.21058	9.10998	8.92698	9.80034	8.87084	9.25946	9.14074
618	9.3921	9.56718	9.12606	9.09133	8.91248	9.60742	8.88293	9.13168	9.09105
619	9.35959	9.50975	9.09702	9.08381	8.90888	9.52157	8.89132	9.08301	9.07081
620	9.35026	9.48693	9.09702	9.07607	8.90438	9.50805	8.89774	9.07462	9.05329
621	9.32584	9.44495	9.07654	9.06639	8.89794	9.45261	8.90293	9.04163	9.03361
622	9.31291	9.41884	9.07055	9.05599	8.89043	9.4323	8.90706	9.02729	9.01367
623	9.29014	9.37846	9.05181	9.04301	8.88035	9.38492	8.91028	8.99633	8.98954
624	9.27333	9.34655	9.04068	9.02947	8.86952	9.35642	8.91256	8.97522	8.9652
625	9.24866	9.30167	9.02013	9.01203	8.85481	9.30784	8.91389	8.94047	8.93401
626	9.22323	9.25321	8.99974	8.99034	8.83578	9.26132	8.91405	8.90361	8.89535
627	9.19433	9.20075	8.97505	8.96736	8.81548	9.20688	8.91293	8.86202	8.85563
628	9.16513	9.1479	8.95057	8.9422	8.79299	9.15512	8.91048	8.82052	8.81314
629	9.13224	9.08975	8.92195	8.91454	8.76801	9.09589	8.90663	8.77359	8.76722
630	9.09801	9.02981	8.89226	8.88452	8.74068	9.03653	8.9013	8.72515	8.71826
631	9.0606	8.96545	8.85916	8.85197	8.71084	8.97157	8.89444	8.67227	8.66594
632	9.06596	9.02028	8.8452	8.87976	8.69961	8.9791	8.88709	8.65879	8.69985
633	9.2724	9.54375	8.87369	9.12049	8.73161	9.26154	8.88433	8.7275	9.00988
634	9.48491	9.92451	8.93029	9.24503	8.79046	9.56765	8.89009	8.84131	9.19908
635	9.66353	10.127	8.99971	9.27108	8.85947	9.82868	8.90312	8.96777	9.26747
636	9.79662	10.2283	9.07073	9.26238	8.92623	10.0272	8.92093	9.0861	9.28849
637	9.93229	10.3271	9.18764	9.25736	8.98238	10.2705	8.94225	9.24078	9.29872
638	10.0237	10.4328	9.36249	9.30357	9.0284	10.5229	8.96719	9.44685	9.3575
639	10.0384	10.4301	9.51664	9.33785	9.06986	10.6541	8.99502	9.6197	9.39604
640	9.9451	10.288	9.53204	9.35474	9.08924	10.5033	9.02234	9.61311	9.39753
641	9.83942	10.0995	9.48435	9.33533	9.07798	10.2745	9.04534	9.51138	9.33602
642	9.75078	9.95314	9.37058	9.31928	9.06671	10.0105	9.06232	9.34603	9.2881
643	9.71197	9.8846	9.33949	9.31082	9.06465	9.91182	9.07442	9.29304	9.26547
644	9.69398	9.84988	9.33397	9.30272	9.06065	9.88002	9.08388	9.2764	9.24597
645	9.66617	9.80324	9.3132	9.29294	9.05596	9.82007	9.09167	9.24327	9.22613
646	9.64897	9.77263	9.30538	9.28336	9.05024	9.79227	9.09813	9.22716	9.20734
647	9.62335	9.72815	9.28623	9.27001	9.04126	9.74116	9.10346	9.19566	9.18238
648	9.60206	9.68953	9.27271	9.25546	9.03043	9.70448	9.10763	9.17074	9.15564
649	9.57678	9.6453	9.25363	9.23949	9.01845	9.65687	9.11068	9.13923	9.12743
650	9.55473	9.60697	9.2385	9.22382	9.0064	9.61975	9.11266	9.11359	9.10067
651	9.52988	9.56462	9.21971	9.20674	8.99309	9.57562	9.11361	9.08347	9.07226
652	9.50377	9.51911	9.20002	9.18681	8.9767	9.53081	9.11346	9.05074	9.0389
653	9.47543	9.47056	9.17763	9.16539	8.95892	9.48129	9.11213	9.01472	9.0038
654	9.44735	9.42343	9.15568	9.14337	8.94042	9.43453	9.10961	8.97994	8.9687
655	9.41568	9.36997	9.12986	9.11814	8.91874	9.38051	9.10584	8.93911	8.92839
656	9.45446	9.5202	9.12639	9.20062	8.91911	9.43325	9.10246	8.94323	9.03013
657	9.55915	9.76987	9.1671	9.30851	8.96423	9.60698	9.10278	9.0341	9.19722
658	9.48137	9.56543	9.16897	9.21191	8.96973	9.51821	9.10492	9.04137	9.08904
659	9.51207	9.62147	9.20383	9.23685	9.00783	9.58898	9.10701	9.11337	9.1461
660	9.56951	9.73562	9.244	9.28086	9.05044	9.6985	9.11123	9.1942	9.23158
661	9.68589	9.87559	9.29267	9.2981	9.08284	9.87529	9.11852	9.26829	9.26887
662	9.83828	10.0779	9.40708	9.33572	9.11703	10.1642	9.12989	9.41381	9.3276
663	9.927	10.167	9.55407	9.35159	9.13805	10.4015	9.14563	9.57664	9.34189
664	9.84393	10.0498	9.54365	9.36156	9.14739	10.2567	9.16225	9.54703	9.33937
665	9.71537	9.84837	9.42458	9.34045	9.13166	9.93744	9.17476	9.37363	9.2838
666	9.67964	9.77801	9.38436	9.32479	9.11787	9.83552	9.18232	9.30267	9.24451
667	9.65064	9.72579	9.36787	9.31239	9.10999	9.778	9.18694	9.27206	9.21927
668	9.63033	9.69076	9.35009	9.30076	9.10087	9.73573	9.18974	9.24269	9.19714
669	9.60352	9.64476	9.33226	9.28496	9.08899	9.68788	9.19113	9.21314	9.16951
670	9.58086	9.60685	9.31318	9.26927	9.07612	9.6464	9.19126	9.183	9.14292
671	9.5539	9.56147	9.29328	9.25063	9.06105	9.60016	9.19023	9.15141	9.11224
672	9.52842	9.51929	9.27193	9.23133	9.04471	9.55604	9.18807	9.11834	9.08109
673	9.49978	9.47178	9.24932	9.20962	9.02637	9.50797	9.18478	9.08327	9.04661
674	9.47103	9.42466	9.225	9.18664	9.00643	9.45965	9.18034	9.04608	9.01061
675	9.43974	9.37347	9.19913	9.16152	8.98456	9.40798	9.17473	9.00667	8.97171
676	9.40757	9.32148	9.17151	9.13489	8.961	9.35513	9.16789	8.96508	8.93097
677	9.37315	9.26614	9.14216	9.10621	8.9355	9.29931	9.15979	8.92116	8.88754
678	9.339	9.21291	9.1126	9.07744	8.90981	9.24539	9.15043	8.8782	8.84527
679	9.3035	9.15827	9.08193	9.04738	8.8829	9.19024	9.13986	8.83422	8.8018
680	9.34991	9.34543	9.07274	9.14739	8.87788	9.25347	9.13005	8.83357	8.92519
681	9.50431	9.72259	9.11138	9.31132	8.92098	9.48882	9.12525	8.92521	9.15907
682	9.58128	9.82571	9.16354	9.3285	8.97672	9.63657	9.12638	9.03555	9.22522
683	9.7088	9.99613	9.21329	9.36579	9.02797	9.82751	9.132	9.13097	9.30019
684	9.8596	10.1622	9.26341	9.37984	9.07675	10.0383	9.1418	9.21759	9.34219
685	9.99696	10.2814	9.35434	9.37581	9.11819	10.2692	9.15533	9.33782	9.35073
686	10.0984	10.4029	9.51094	9.41361	9.15622	10.526	9.17266	9.52443	9.40156
687	10.1397	10.4302	9.66745	9.43614	9.18308	10.7034	9.19334	9.69512	9.42164
688	10.1029	10.3551	9.74907	9.44703	9.19654	10.7025	9.21502	9.76485	9.41661
689	9.94938	10.1212	9.63347	9.4309	9.18692	10.3468	9.23308	9.59263	9.36579
690	9.85241	9.96542	9.50931	9.41088	9.17153	10.064	9.24457	9.4152	9.31541
691	9.82126	9.91093	9.48733	9.40008	9.16605	9.99409	9.25126	9.37667	9.29262
692	9.7929	9.86603	9.46711	9.38901	9.15894	9.93796	9.25557	9.345	9.2721
693	9.76675	9.82402	9.44854	9.37561	9.14997	9.89043	9.2583	9.31653	9.2493
694	9.74179	9.78556	9.4304	9.36238	9.14047	9.84681	9.25981	9.28986	9.22774
695	9.71754	9.74733	9.41266	9.34761	9.12967	9.80597	9.26033	9.26371	9.20429
696	9.69214	9.70701	9.39336	9.33125	9.11687	9.76296	9.2599	9.23492	9.17818
697	9.66611	9.66491	9.37328	9.3131	9.10242	9.71937	9.25853	9.20466	9.14945
698	9.63901	9.62127	9.35191	9.29367	9.08647	9.6741	9.25618	9.17253	9.11894
699	9.61319	9.58095	9.33173	9.2749	9.07124	9.63274	9.25291	9.14334	9.09082
700	9.58695	9.54058	9.31097	9.25557	9.05533	9.5912	9.24878	9.11376	9.0624
701	9.55883	9.49646	9.28828	9.23402	9.03721	9.54621	9.24374	9.08075	9.03028
702	9.52958	9.4508	9.26434	9.21124	9.01779	9.49959	9.23775	9.04607	8.99656
703	9.4975	9.39976	9.23753	9.18543	8.99534	9.44774	9.2307	9.00642	8.95774
704	9.55299	9.60707	9.23566	9.29877	8.99825	9.52441	9.22465	9.01696	9.09903
705	9.68055	9.91064	9.27545	9.42976	9.04307	9.72501	9.22328	9.10759	9.29305
706	9.67719	9.85067	9.32177	9.38775	9.09369	9.77051	9.226	9.20495	9.28526
707	9.78906	10.0255	9.36943	9.44208	9.14412	9.94269	9.23166	9.29787	9.3807
708	9.92416	10.2075	9.42121	9.48064	9.19657	10.1412	9.24139	9.39075	9.4572
709	10.0908	10.3763	9.50545	9.48738	9.23891	10.401	9.25535	9.50448	9.47995
710	10.107	10.4116	9.60808	9.53264	9.28121	10.5012	9.27258	9.6343	9.54444
711	10.0378	10.3157	9.64676	9.55526	9.31024	10.4222	9.29052	9.67743	9.57059
712	10.0108	10.2555	9.65672	9.55733	9.3133	10.3674	9.30693	9.66532	9.55282
713	9.96865	10.1547	9.66863	9.53489	9.29752	10.3032	9.32091	9.6428	9.49372
714	9.90359	10.0438	9.5794	9.51677	9.28265	10.1081	9.33124	9.51207	9.44688
715	9.87141	9.98731	9.55325	9.50705	9.27832	10.0301	9.3381	9.46891	9.42544
716	9.85674	9.95846	9.54677	9.49715	9.27162	10.0054	9.34304	9.45288	9.40527
717	9.82926	9.91152	9.52515	9.48387	9.26278	9.94843	9.34666	9.41862	9.38106
718	9.81185	9.88068	9.51454	9.47145	9.25365	9.92029	9.34913	9.39943	9.35925
719	9.78625	9.83719	9.49447	9.45605	9.24221	9.87143	9.35062	9.36793	9.33306
720	9.76611	9.80283	9.48037	9.44117	9.23066	9.83854	9.35114	9.34479	9.30854
721	9.74162	9.7622	9.46123	9.42478	9.21795	9.79487	9.35077	9.31551	9.28223
722	9.71868	9.72373	9.44389	9.40726	9.20376	9.75707	9.34949	9.28815	9.25428
723	9.69269	9.6808	9.42312	9.38822	9.18823	9.71231	9.34727	9.25645	9.22436
724	9.66522	9.63443	9.40099	9.36623	9.16956	9.66612	9.34403	9.22155	9.18934
725	9.63467	9.58326	9.37556	9.34198	9.14874	9.61375	9.33963	9.18207	9.15103
726	9.60476	9.53455	9.35082	9.31756	9.12765	9.56492	9.33406	9.14456	9.11366
727	9.57292	9.48341	9.324	9.29163	9.10508	9.51292	9.32732	9.10464	9.07459
728	9.64402	9.74016	9.3236	9.43299	9.10896	9.60876	9.32187	9.11724	9.24828
729	9.82773	10.1794	9.36256	9.62829	9.15308	9.87096	9.32237	9.20418	9.51277
730	9.98354	10.4187	9.42145	9.69507	9.21571	10.1076	9.33017	9.3205	9.63238
731	10.167	10.6474	9.48486	9.73941	9.28011	10.3662	9.344	9.43408	9.71634
732	10.3312	10.795	9.56182	9.74081	9.35415	10.6065	9.36277	9.56385	9.75357
733	10.417	10.8441	9.67445	9.74275	9.41615	10.7865	9.38509	9.71778	9.77644
734	10.4277	10.8602	9.80831	9.79332	9.47252	10.8982	9.40982	9.88663	9.84932
735	10.5022	10.9339	9.9741	9.8302	9.51592	11.1162	9.43699	10.0758	9.89379
736	10.397	10.7695	9.95414	9.83668	9.52813	10.9169	9.46373	10.0242	9.87658
737	10.2574	10.5412	9.8325	9.81403	9.51248	10.5683	9.48491	9.83668	9.80932
738	10.2203	10.4548	9.79882	9.79414	9.49853	10.4626	9.50008	9.76424	9.75634
739	10.1902	10.4006	9.78725	9.78771	9.49809	10.401	9.51177	9.73841	9.73789
740	10.1743	10.3681	9.77762	9.78021	9.49585	10.3656	9.52146	9.71764	9.7201
741	10.1515	10.3286	9.76751	9.7724	9.49325	10.3232	9.52977	9.69835	9.70366
742	10.135	10.297	9.75711	9.76289	9.48852	10.2907	9.53696	9.67843	9.68475
743	10.1133	10.2584	9.74511	9.75193	9.48229	10.2509	9.54314	9.65648	9.66393
744	10.0946	10.2233	9.73254	9.7397	9.47453	10.2156	9.54834	9.63365	9.64134
745	10.0769	10.1935	9.7229	9.73051	9.46977	10.1854	9.55272	9.61776	9.62583
746	10.0625	10.1698	9.71472	9.72239	9.46592	10.1617	9.55645	9.60506	9.61308
747	10.0418	10.1328	9.70119	9.709	9.45674	10.1248	9.5595	9.58185	9.58993
748	10.0195	10.0919	9.68497	9.69272	9.44458	10.084	9.56161	9.55366	9.56157
749	9.99465	10.0472	9.66681	9.67454	9.43051	10.0394	9.56263	9.52269	9.53052
750	9.96926	10.0023	9.64751	9.65513	9.41515	9.99466	9.56251	9.49057	9.4982
751	9.94111	9.95297	9.62573	9.63326	9.39731	9.94551	9.56117	9.45478	9.46227
752	9.92426	9.93053	9.6149	9.62228	9.39032	9.92328	9.55893	9.44236	9.44964
753	9.96532	10.0468	9.63817	9.67542	9.41737	10.0057	9.55767	9.49878	9.54002
754	10.1098	10.3569	9.68517	9.79992	9.46765	10.2278	9.56077	9.59757	9.72692
755	10.3717	10.7892	9.74442	9.92622	9.52821	10.5854	9.57124	9.7085	9.91289
756	10.4597	10.8493	9.80421	9.91817	9.58639	10.7263	9.58768	9.80838	9.93218
757	10.5102	10.8738	9.89501	9.92796	9.64285	10.8472	9.60696	9.93697	9.96423
758	10.6598	11.047	10.0492	9.96635	9.68003	11.1525	9.62947	10.1155	10.0103
759	10.701	11.0706	10.1939	9.98961	9.70895	11.313	9.65527	10.2699	10.0273
760	10.5651	10.8865	10.1478	10.0086	9.7294	11.049	9.68013	10.1986	10.0355
761	10.5018	10.7629	10.1318	9.9983	9.72593	10.912	9.70084	10.1443	9.99461
762	10.4409	10.6567	10.0543	9.98698	9.71863	10.7275	9.71708	10.0279	9.95658
763	10.4072	10.5975	10.0243	9.98276	9.72017	10.635	9.72954	9.97901	9.94096
764	10.3982	10.5771	10.0287	9.97998	9.72121	10.6237	9.73991	9.97731	9.93039
765	10.374	10.5356	10.0094	9.97389	9.71994	10.5662	9.74896	9.94677	9.91558
766	10.3622	10.5123	10.0076	9.96808	9.71792	10.5487	9.75688	9.93874	9.90202
767	10.3415	10.4759	9.99231	9.95994	9.71409	10.504	9.76385	9.91371	9.88511
768	10.3269	10.4483	9.98581	9.95137	9.70926	10.4797	9.76989	9.89965	9.86793
769	10.3067	10.4122	9.97131	9.94086	9.70276	10.4392	9.77504	9.87529	9.84792
770	10.2882	10.3778	9.9599	9.92849	9.69408	10.4065	9.77923	9.8539	9.82488
771	10.2656	10.3369	9.94305	9.91398	9.68341	10.3631	9.78241	9.82526	9.79866
772	10.2434	10.2969	9.92747	9.89806	9.67114	10.324	9.7845	9.79802	9.77065
773	10.2182	10.2523	9.90808	9.88011	9.65693	10.2778	9.78547	9.76575	9.73984
774	10.1924	10.2071	9.88852	9.86056	9.64101	10.2329	9.78525	9.73318	9.70701
775	10.1627	10.1549	9.86452	9.83753	9.62165	10.1798	9.78375	9.69378	9.66855
776	10.1612	10.1782	9.85913	9.85109	9.62012	10.1817	9.78168	9.69249	9.68864
777	10.2437	10.394	9.88978	9.95115	9.65522	10.3188	9.78182	9.76315	9.83811
778	10.372	10.6498	9.93475	10.0485	9.7037	10.5162	9.78685	9.85546	9.98911
779	10.4517	10.7584	9.99018	10.0783	9.76165	10.6572	9.79666	9.96038	10.0618
780	10.4073	10.6712	10.0337	10.0693	9.80686	10.6333	9.80856	10.0362	10.0744
781	10.4476	10.7151	10.0728	10.0896	9.84048	10.7004	9.8211	10.0939	10.1088
782	10.4657	10.7334	10.1049	10.1067	9.86125	10.7359	9.83428	10.131	10.1287
783	10.5601	10.8296	10.2111	10.118	9.87819	10.9398	9.8488	10.2466	10.1365
784	10.4731	10.7001	10.1477	10.1122	9.87555	10.7435	9.8628	10.1526	10.109
785	10.4612	10.6442	10.1973	10.0946	9.86319	10.7599	9.87439	10.1786	10.0627
786	10.4209	10.5685	10.128	10.077	9.84972	10.6254	9.88349	10.0777	10.0204
787	10.3761	10.4961	10.0835	10.0667	9.84387	10.5093	9.88962	10.0116	9.99795
788	10.379	10.4934	10.095	10.0598	9.84053	10.5294	9.89403	10.0214	9.98529
789	10.3471	10.4426	10.066	10.0486	9.83318	10.4563	9.89742	9.97917	9.96497
790	10.3402	10.427	10.0659	10.0385	9.82651	10.4536	9.89983	9.97479	9.94808
791	10.3151	10.3869	10.0446	10.0269	9.81842	10.4015	9.90145	9.94382	9.92873
792	10.3032	10.3657	10.0387	10.0157	9.81051	10.3875	9.90228	9.93289	9.91102
793	10.2815	10.3312	10.0212	10.0035	9.80173	10.3463	9.90243	9.90757	9.89198
794	10.2676	10.3088	10.0127	9.99222	9.79368	10.3278	9.90191	9.89455	9.87536
795	10.248	10.2783	9.99741	9.97999	9.78472	10.2937	9.90079	9.87303	9.8573
796	10.2319	10.253	9.98628	9.96748	9.77538	10.2704	9.89904	9.85674	9.83917
797	10.2124	10.2227	9.97107	9.95403	9.76509	10.238	9.89668	9.83523	9.81962
798	10.1943	10.1948	9.95772	9.94007	9.75423	10.211	9.89367	9.81608	9.79958
799	10.1741	10.1637	9.94179	9.92522	9.74247	10.1787	9.88999	9.79367	9.77833
800	10.1599	10.1462	9.9321	9.91532	9.7356	10.1617	9.88581	9.78337	9.76768
801	10.1604	10.1625	9.93678	9.9207	9.74394	10.1772	9.88178	9.80303	9.78807
802	10.2006	10.2644	9.97041	9.96319	9.78034	10.2691	9.87946	9.87897	9.87399
803	10.1977	10.2664	9.97811	9.96576	9.7911	10.277	9.87897	9.89887	9.888
804	10.2046	10.2852	9.99132	9.97689	9.80691	10.2986	9.87937	9.92647	9.91283
805	10.2168	10.316	10.0057	9.99284	9.82406	10.3275	9.88062	9.95617	9.94436
806	10.2362	10.3494	10.0248	10.0069	9.84145	10.3669	9.88283	9.98915	9.97137
807	10.2252	10.3304	10.0196	10.0053	9.84136	10.3438	9.88532	9.97859	9.96494
808	10.2071	10.2906	10.0069	9.99314	9.83207	10.3033	9.88701	9.95096	9.93809
809	10.191	10.2559	9.99305	9.97939	9.82027	10.2685	9.88748	9.92293	9.9101
810	10.1658	10.2048	9.97226	9.95902	9.80258	10.217	9.88654	9.88337	9.871
811	10.1492	10.1753	9.95842	9.94531	9.79108	10.1874	9.8843	9.86028	9.84802
812	10.1296	10.142	9.9428	9.93002	9.77837	10.1537	9.88109	9.83556	9.82363
813	10.1109	10.1115	9.9271	9.91449	9.76516	10.1231	9.87703	9.8118	9.80002
814	10.0891	10.0755	9.90886	9.89652	9.74971	10.0868	9.87214	9.78407	9.77256
815	10.0683	10.0431	9.89124	9.87909	9.73464	10.0542	9.86645	9.75855	9.74721
816	10.0457	10.0076	9.87204	9.86012	9.71813	10.0185	9.86	9.73079	9.71969
817	10.017	9.9594	9.8465	9.83478	9.69517	9.97011	9.85262	9.69107	9.68015
818	9.97924	9.89234	9.81204	9.80054	9.66341	9.90284	9.84386	9.63467	9.62396
819	9.93906	9.82261	9.77508	9.76377	9.62911	9.83293	9.83341	9.57536	9.56483
820	9.89537	9.74811	9.73475	9.72364	9.59154	9.75824	9.82115	9.51174	9.50141
821	9.8468	9.66562	9.68947	9.67856	9.54903	9.67557	9.80694	9.44058	9.43043
822	9.79425	9.57752	9.64031	9.62959	9.50271	9.58728	9.79065	9.36424	9.35428
823	9.73885	9.48646	9.58829	9.57775	9.45356	9.49605	9.7722	9.2849	9.2751
824	9.78962	9.72041	9.56671	9.70369	9.43553	9.56239	9.75427	9.26817	9.42614
825	9.92233	10.0518	9.5896	9.83849	9.46253	9.7672	9.7413	9.33745	9.62254
826	9.90565	9.95449	9.61713	9.76365	9.49331	9.79249	9.73243	9.40923	9.57212
827	10.0088	10.109	9.6478	9.79528	9.5254	9.95188	9.72614	9.48029	9.63813
828	10.1784	10.3197	9.67536	9.80947	9.55158	10.1798	9.72382	9.53573	9.67642
829	10.1933	10.2942	9.73022	9.78473	9.5745	10.2481	9.72442	9.61387	9.6608
830	10.2616	10.374	9.83564	9.79945	9.58968	10.4311	9.72716	9.73958	9.68296
831	10.1453	10.2159	9.82133	9.7929	9.58915	10.2628	9.73009	9.71317	9.66656
832	10.0589	10.0815	9.78751	9.77199	9.57063	10.1092	9.73013	9.65016	9.62263
833	10.036	10.0091	9.80567	9.72988	9.53485	10.1034	9.72734	9.63721	9.54303
834	9.94106	9.86336	9.69782	9.69158	9.50043	9.87549	9.72122	9.48708	9.47481
835	9.90402	9.80625	9.65514	9.66411	9.47806	9.79804	9.7117	9.42729	9.43561
836	9.86928	9.75905	9.63551	9.63931	9.45664	9.75675	9.70047	9.40108	9.40344
837	9.83694	9.71495	9.60219	9.61332	9.43477	9.70349	9.68822	9.35903	9.37057
838	9.80482	9.67287	9.58008	9.58808	9.41272	9.66538	9.67519	9.3317	9.33932
839	9.77298	9.62979	9.54953	9.56128	9.38951	9.61773	9.66151	9.29345	9.30558
840	9.74211	9.58979	9.5259	9.53578	9.36708	9.58023	9.64725	9.26486	9.27458
841	9.71216	9.55105	9.49846	9.51022	9.34479	9.53923	9.63248	9.23198	9.24389
842	9.68409	9.51702	9.47609	9.4867	9.32424	9.50677	9.61731	9.207	9.21741
843	9.65745	9.48567	9.45258	9.46409	9.30467	9.47435	9.60185	9.18147	9.19289
844	9.63132	9.45545	9.43128	9.44206	9.28549	9.44513	9.58616	9.1589	9.16937
845	9.60556	9.42555	9.40892	9.42007	9.26637	9.41478	9.57026	9.13499	9.14587
846	9.58095	9.39822	9.3886	9.39925	9.2483	9.38812	9.55418	9.11438	9.12462
847	9.55684	9.37165	9.36798	9.37872	9.2305	9.36141	9.53795	9.09353	9.10388
848	9.54203	9.36589	9.35709	9.36746	9.22186	9.35612	9.52186	9.09175	9.10166
849	9.55169	9.41414	9.37012	9.38045	9.23736	9.4044	9.50695	9.13771	9.14758
850	9.61642	9.57643	9.39988	9.4422	9.26904	9.53036	9.49506	9.21335	9.25959
851	9.72453	9.7835	9.43909	9.50702	9.30957	9.70842	9.4878	9.30068	9.37603
852	9.78843	9.87224	9.4759	9.52272	9.34631	9.82252	9.4848	9.37515	9.42525
853	9.75103	9.82748	9.50491	9.53021	9.37145	9.80354	9.48383	9.42638	9.45063
854	9.81021	9.90501	9.55752	9.5477	9.39136	9.92141	9.48421	9.49769	9.48156
855	9.79191	9.87529	9.56427	9.54858	9.39421	9.89815	9.48546	9.50021	9.47749
856	9.72105	9.75782	9.51658	9.52541	9.37328	9.75138	9.48509	9.42038	9.42694
857	9.69497	9.69937	9.48974	9.50031	9.35062	9.69018	9.48207	9.36785	9.37721
858	9.66141	9.6391	9.46664	9.47701	9.3298	9.62989	9.477	9.32629	9.33564
859	9.64056	9.60305	9.44668	9.45765	9.31293	9.59299	9.47044	9.29498	9.3052
860	9.61462	9.56329	9.42782	9.43852	9.29626	9.55347	9.46286	9.2675	9.27748
861	9.5922	9.5284	9.40733	9.41824	9.27841	9.51828	9.45447	9.23832	9.2486
862	9.56676	9.49085	9.3872	9.39786	9.26043	9.48099	9.44539	9.21066	9.22068
863	9.5408	9.45059	9.36378	9.37445	9.23939	9.44068	9.43562	9.1773	9.18737
864	9.51203	9.40666	9.33938	9.34982	9.21713	9.397	9.42509	9.14273	9.15255
865	9.48275	9.36147	9.31298	9.32334	9.19301	9.35187	9.41376	9.10518	9.11494
866	9.44938	9.30915	9.28348	9.29364	9.16566	9.29978	9.40152	9.06233	9.07186
867	9.4143	9.2538	9.25147	9.2615	9.1359	9.24454	9.38823	9.01567	9.02508
868	9.37686	9.19538	9.21766	9.22749	9.10428	9.18632	9.37381	8.96673	8.97594
869	9.33758	9.13424	9.18157	9.19126	9.07044	9.12533	9.35819	8.91468	8.92374
870	9.29604	9.07018	9.14353	9.15303	9.03463	9.06145	9.34131	8.86016	8.86905
871	9.2525	9.00337	9.10325	9.1126	8.99663	8.99478	9.32311	8.80271	8.81144
872	9.29084	9.18292	9.09253	9.2061	8.98862	9.05586	9.30569	8.80539	8.9327
873	9.33851	9.30254	9.11255	9.242	9.01162	9.15781	9.29155	8.86766	9.01295
874	9.44658	9.5101	9.14135	9.30607	9.04254	9.32944	9.28179	8.94038	9.12183
875	9.54674	9.67024	9.18138	9.34299	9.08314	9.49523	9.27684	9.02699	9.20288
876	9.64954	9.77288	9.22464	9.33916	9.12481	9.65624	9.27596	9.11162	9.22936
877	9.83617	9.97684	9.30024	9.34238	9.15103	9.94387	9.27913	9.21224	9.246
878	9.87655	10.018	9.42349	9.36035	9.17764	10.106	9.28616	9.36168	9.27434
879	9.93549	10.083	9.58214	9.38453	9.19751	10.3209	9.29643	9.54014	9.30231
880	9.88696	9.99051	9.6363	9.37979	9.19969	10.2907	9.30799	9.5801	9.27958
881	9.72522	9.75297	9.50246	9.3571	9.17823	9.91769	9.31585	9.38722	9.22166
882	9.64033	9.60754	9.38933	9.32209	9.14959	9.67664	9.3174	9.22187	9.15225
883	9.59855	9.54295	9.358	9.30275	9.13231	9.5957	9.31452	9.17235	9.11907
884	9.56572	9.49075	9.32877	9.27941	9.11355	9.53644	9.30933	9.12985	9.08376
885	9.53024	9.43955	9.30098	9.25721	9.0937	9.47893	9.3026	9.09084	9.05103
886	9.49888	9.39259	9.2734	9.23264	9.07286	9.42913	9.29466	9.05303	9.01615
887	9.46494	9.34336	9.24544	9.20772	9.05044	9.37696	9.28569	9.01457	8.98061
888	9.43317	9.29653	9.21757	9.18156	9.02754	9.32883	9.27576	8.9768	8.94419
889	9.40037	9.24962	9.18987	9.15562	9.00419	9.28041	9.26496	8.93967	8.90856
890	9.36729	9.20105	9.16075	9.12759	8.97914	9.23111	9.25328	8.90021	8.86984
891	9.33221	9.14964	9.13028	9.09827	8.95245	9.17881	9.24068	8.85853	8.82904
892	9.29656	9.09704	9.09862	9.06739	8.9244	9.12571	9.22711	8.81523	8.78626
893	9.2591	9.04199	9.06551	9.03509	8.89475	9.07003	9.21252	8.76982	8.74148
894	9.22052	8.9852	9.03092	9.00113	8.86355	9.01281	9.19685	8.72246	8.69456
895	9.18017	8.92607	8.99474	8.96561	8.83068	8.95316	9.18005	8.67295	8.64556
896	9.24019	9.17177	8.99192	9.09752	8.8317	9.04592	9.16467	8.69052	8.81621
897	9.36013	9.46869	9.0208	9.22067	8.86489	9.23638	9.15445	8.76741	9.00002
898	9.50811	9.72385	9.06062	9.29561	8.90797	9.45742	9.15055	8.85631	9.12352
899	9.69882	9.99315	9.10698	9.35111	8.95491	9.72206	9.1528	8.94667	9.21877
900	9.82909	10.0822	9.15736	9.32182	9.00228	9.90862	9.15976	9.03438	9.20923
901	9.95896	10.1923	9.26472	9.31751	9.05279	10.1502	9.17024	9.18447	9.2276
902	10.0287	10.2695	9.42612	9.34895	9.09084	10.3764	9.18443	9.37955	9.27328
903	9.9779	10.2007	9.51933	9.37725	9.12147	10.3786	9.2007	9.48575	9.30796
904	9.87951	10.0546	9.50734	9.38122	9.13173	10.2083	9.21556	9.45352	9.2996
905	9.74728	9.84364	9.37954	9.35098	9.1063	9.88018	9.22536	9.26409	9.22729
906	9.69108	9.73733	9.33252	9.32197	9.08321	9.74906	9.2295	9.17898	9.16718
907	9.66014	9.68387	9.31739	9.3037	9.06943	9.69876	9.2303	9.14932	9.13439
908	9.62396	9.62574	9.28836	9.28323	9.05394	9.62986	9.2291	9.10509	9.10089
909	9.59578	9.58174	9.271	9.26383	9.03868	9.58857	9.22641	9.07799	9.07117
910	9.56313	9.53085	9.24459	9.24189	9.0211	9.53232	9.22254	9.03946	9.03793
911	9.53289	9.4833	9.22267	9.21876	9.00186	9.48659	9.21759	9.00638	9.00313
912	9.49975	9.43131	9.19541	9.19386	8.98095	9.43188	9.2116	8.96658	8.96597
913	9.46461	9.37425	9.1673	9.16506	8.95589	9.37596	9.20447	8.92353	8.92186
914	9.42511	9.30939	9.13354	9.13255	8.92718	9.30971	9.19605	8.87198	8.87165
915	9.3856	9.2456	9.10043	9.09904	8.89735	9.24661	9.18623	8.82195	8.82097
916	9.34436	9.18016	9.06488	9.06416	8.86617	9.18046	9.17502	8.76952	8.76922
917	9.30162	9.11278	9.02817	9.02723	8.83288	9.1135	9.16238	8.71556	8.71488
918	9.25556	9.04005	8.98776	8.98718	8.79649	9.0404	9.14824	8.65621	8.65587
919	9.2073	8.96423	8.94531	8.94461	8.75756	8.96482	9.1325	8.59406	8.5935
920	9.25574	9.19028	8.93035	9.06985	8.74706	9.03156	9.1176	8.58806	8.74693
921	9.36824	9.47275	8.95385	9.18588	8.77529	9.20946	9.10733	8.65572	8.91965
922	9.51979	9.73747	8.98903	9.26325	8.81432	9.43214	9.10317	8.73766	9.04412
923	9.64747	9.89862	9.03441	9.28492	8.86098	9.62594	9.10448	8.82925	9.10328
924	9.64872	9.83404	9.09156	9.24745	8.91736	9.67609	9.10887	8.93788	9.09735
925	9.65608	9.82798	9.15187	9.25495	8.95908	9.73328	9.11455	9.03396	9.12987
926	9.66651	9.83002	9.20901	9.26441	8.97892	9.79042	9.12118	9.10399	9.14476
927	9.64649	9.78366	9.24323	9.2604	8.98097	9.78613	9.12782	9.13085	9.12924
928	9.65483	9.75805	9.30873	9.24278	8.9711	9.85258	9.13394	9.18274	9.08891
929	9.53802	9.57081	9.19559	9.20469	8.93907	9.57646	9.13718	9.0155	9.01023
930	9.46544	9.44158	9.12066	9.16437	8.90524	9.40266	9.13538	8.89554	8.93497
931	9.43696	9.39202	9.10422	9.13869	8.88474	9.36324	9.13021	8.86562	8.895
932	9.39486	9.32759	9.06747	9.1116	8.86303	9.28612	9.12314	8.81356	8.85552
933	9.36376	9.27933	9.04557	9.08401	8.84011	9.24467	9.11461	8.78108	8.81639
934	9.32444	9.22047	9.01178	9.05498	8.81585	9.17958	9.10487	8.73444	8.77581
935	9.28874	9.16531	8.9837	9.0234	8.78867	9.1287	9.09394	8.69373	8.73098
936	9.2472	9.10175	8.94779	8.98969	8.75941	9.06219	9.08181	8.643	8.68306
937	9.21068	9.048	8.91802	8.95767	8.73163	9.0112	9.06853	8.6023	8.63972
938	9.17224	8.99296	8.88522	8.92572	8.70393	8.95492	9.05425	8.55906	8.59762
939	9.13383	8.93734	8.85303	8.89199	8.67432	8.90116	9.03898	8.51588	8.55266
940	9.09301	8.8783	8.81779	8.85689	8.64333	8.84177	9.02269	8.4688	8.50586
941	9.05187	8.81888	8.78253	8.82048	8.61094	8.78369	9.00533	8.42156	8.45735
942	9.00876	8.7568	8.74492	8.78264	8.57711	8.72172	8.98685	8.37138	8.407
943	8.96567	8.69571	8.70747	8.74427	8.54269	8.66165	8.96726	8.32204	8.35667
944	9.03987	9.00259	8.70222	8.91236	8.54173	8.7714	8.94954	8.33745	8.56935
945	9.17193	9.32499	8.73393	9.04358	8.57801	8.98131	8.93775	8.42177	8.76676
946	9.18508	9.27987	8.77476	8.99003	8.62268	9.05058	8.93071	8.51679	8.7478
947	9.24022	9.35056	8.81607	9.0012	8.66588	9.16133	8.92631	8.60594	8.79672
948	9.24181	9.33279	8.84324	8.98946	8.69395	9.19064	8.92379	8.66114	8.80493
949	9.29914	9.3875	8.88065	8.98759	8.71576	9.29181	8.92257	8.71942	8.8166
950	9.27024	9.35329	8.90029	8.99236	8.72405	9.27405	8.92207	8.74416	8.82479
951	9.26347	9.32775	8.93319	8.98449	8.72483	9.29387	8.92142	8.77673	8.81189
952	9.20441	9.23048	8.88461	8.95947	8.70364	9.16805	8.9193	8.69934	8.76291
953	9.12631	9.08781	8.82397	8.91151	8.66247	9.00849	8.91379	8.59356	8.67405
954	9.09478	9.02575	8.79334	8.87619	8.63129	8.95103	8.90505	8.53889	8.6148
955	9.0543	8.96576	8.76546	8.84978	8.61051	8.88828	8.89436	8.50045	8.57906
956	9.0309	8.93328	8.74478	8.8258	8.59065	8.8592	8.88254	8.474	8.54925
957	8.99625	8.88531	8.71917	8.80034	8.57005	8.8104	8.86996	8.44186	8.51788
958	8.9705	8.85097	8.69712	8.77588	8.54959	8.77855	8.85677	8.41499	8.48857
959	8.93775	8.80595	8.67149	8.74971	8.52782	8.73366	8.84304	8.3831	8.45649
960	8.90839	8.76526	8.64635	8.72266	8.50468	8.69492	8.82874	8.35123	8.42271
961	8.877	8.72307	8.62101	8.69644	8.48257	8.65337	8.81389	8.32044	8.39125
962	8.84996	8.68922	8.59842	8.67224	8.46219	8.62113	8.7986	8.29492	8.36413
963	8.82214	8.65508	8.57599	8.64877	8.44262	8.58788	8.78299	8.27044	8.33872
964	8.79608	8.62388	8.55443	8.62577	8.42333	8.5581	8.76712	8.24732	8.3142
965	8.76819	8.58917	8.5315	8.60173	8.403	8.5244	8.75098	8.22173	8.28758
966	8.7409	8.55539	8.50866	8.57757	8.38244	8.4919	8.73452	8.19619	8.26075
967	8.71286	8.52049	8.4853	8.55307	8.36152	8.45806	8.71772	8.16994	8.23343
968	8.77973	8.77694	8.4935	8.6906	8.37255	8.56733	8.703	8.20618	8.41698
969	8.82784	8.88037	8.52347	8.71885	8.40578	8.67299	8.6924	8.28258	8.4915
970	8.94036	9.08634	8.55972	8.78522	8.44426	8.84967	8.68622	8.36398	8.60238
971	9.00799	9.19185	8.60906	8.81287	8.49451	8.98145	8.68445	8.46436	8.67654
972	9.01579	9.16508	8.65177	8.79651	8.53701	9.02686	8.68535	8.54566	8.68586
973	9.0463	9.20982	8.69037	8.81649	8.56516	9.09289	8.6877	8.60629	8.72482
974	8.97323	9.08833	8.67961	8.7972	8.56047	8.98218	8.68975	8.58085	8.68882
975	8.93828	9.02205	8.65957	8.78076	8.54365	8.91014	8.68964	8.5363	8.64973
976	8.91941	8.97388	8.64691	8.75833	8.53092	8.87318	8.68755	8.50875	8.61121
977	8.8829	8.90634	8.61956	8.73221	8.50628	8.80289	8.68361	8.45699	8.56193
978	8.85029	8.8391	8.59202	8.69866	8.47966	8.74226	8.67767	8.40695	8.50546
979	8.82498	8.80141	8.57354	8.6801	8.46359	8.70362	8.67025	8.37983	8.4791
980	8.80552	8.77212	8.55873	8.66129	8.45016	8.67855	8.66203	8.36127	8.45645
981	8.78396	8.74347	8.54274	8.64452	8.43633	8.65001	8.65336	8.34157	8.4365
982	8.76462	8.71647	8.52778	8.62666	8.42294	8.62598	8.64436	8.32395	8.41601
983	8.74303	8.68705	8.51107	8.60879	8.40819	8.59727	8.63507	8.30325	8.3945
984	8.72053	8.65381	8.49279	8.58822	8.39157	8.56631	8.6254	8.27943	8.36845
985	8.69622	8.61834	8.47297	8.56706	8.37363	8.53188	8.61526	8.25305	8.34095
986	8.67219	8.58312	8.45306	8.5452	8.35542	8.49856	8.60461	8.22696	8.313
987	8.64453	8.54116	8.42966	8.52038	8.33385	8.45782	8.59334	8.19449	8.27927
988	8.61523	8.4959	8.40441	8.49338	8.31034	8.41424	8.58131	8.15902	8.24213
989	8.58582	8.45216	8.37912	8.46665	8.28687	8.37179	8.56848	8.12459	8.20637
990	8.55552	8.40725	8.3528	8.43873	8.26234	8.32842	8.55484	8.08901	8.16925
991	8.52477	8.36271	8.32606	8.41055	8.2374	8.2852	8.54041	8.0535	8.1324
992	8.60937	8.6848	8.33008	8.58976	8.24404	8.40793	8.52815	8.07924	8.35768
993	8.75363	9.02484	8.37091	8.73268	8.28825	8.63233	8.52208	8.17378	8.56843
994	8.75158	8.93357	8.41849	8.66222	8.33826	8.68231	8.52056	8.2745	8.5283
995	8.83936	9.06029	8.46851	8.69731	8.38895	8.8317	8.52165	8.37361	8.60453
996	8.867	9.08421	8.50993	8.70276	8.42977	8.8985	8.52535	8.44934	8.63748
997	9.02574	9.25609	8.57825	8.71182	8.46627	9.13985	8.53181	8.54693	8.66545
998	8.96705	9.19591	8.61224	8.73616	8.48947	9.08969	8.54007	8.59089	8.6992
999	8.86156	9.02977	8.58135	8.71912	8.48206	8.90639	8.54657	8.53425	8.65971
1000	8.85516	8.99746	8.56528	8.70425	8.46898	8.87078	8.55018	8.49433	8.62303
1001	8.81723	8.91455	8.56339	8.6754	8.44753	8.81783	8.55161	8.46805	8.5668
1002	8.78699	8.85042	8.52214	8.6468	8.42189	8.73802	8.55069	8.3972	8.51149
1003	8.75455	8.79642	8.50251	8.6279	8.40875	8.68186	8.54776	8.36591	8.48241
1004	8.74169	8.77433	8.49057	8.61203	8.3961	8.66361	8.54368	8.34718	8.4598
1005	8.71423	8.73043	8.47193	8.59272	8.38153	8.61967	8.53882	8.31978	8.43244
1006	8.6965	8.70165	8.45655	8.5743	8.36645	8.59388	8.53324	8.29702	8.40667
1007	8.67156	8.66264	8.43824	8.55474	8.35104	8.5557	8.52704	8.2711	8.37989
1008	8.65165	8.63158	8.42147	8.53543	8.33513	8.52712	8.52024	8.24736	8.35368
1009	8.62613	8.59128	8.40139	8.51381	8.31732	8.48808	8.51282	8.21862	8.32365
1010	8.60159	8.55184	8.3804	8.4906	8.2975	8.45079	8.50469	8.18786	8.29074
1011	8.57246	8.50457	8.35607	8.46461	8.27513	8.40499	8.49573	8.15183	8.25321
1012	8.54402	8.45901	8.3314	8.43792	8.25183	8.36138	8.48584	8.11568	8.21511
1013	8.51306	8.40995	8.30487	8.40969	8.22712	8.31388	8.47501	8.07726	8.1751
1014	8.48045	8.35797	8.27614	8.37907	8.19988	8.2637	8.46315	8.03522	8.13125
1015	8.44624	8.30438	8.24616	8.34739	8.17165	8.21169	8.4502	7.99211	8.08653
1016	8.50204	8.52717	8.24943	8.46831	8.17704	8.30045	8.43854	8.01606	8.24462
1017	8.5182	8.54712	8.27558	8.45581	8.20565	8.36444	8.42986	8.08387	8.26867
1018	8.60081	8.70371	8.30881	8.50702	8.2404	8.50485	8.42436	8.15988	8.36093
1019	8.79709	9.05185	8.35392	8.6141	8.28542	8.78244	8.42423	8.25058	8.52221
1020	8.90719	9.15068	8.404	8.60561	8.33284	8.95182	8.42942	8.34079	8.54227
1021	8.84264	9.05773	8.45994	8.61176	8.37393	8.91742	8.43669	8.42835	8.57093
1022	8.80755	9.00987	8.49597	8.6275	8.39997	8.89376	8.44397	8.47909	8.59757
1023	8.79322	8.97426	8.50075	8.62547	8.39998	8.86456	8.45049	8.47101	8.5828
1024	8.75086	8.88234	8.48209	8.59966	8.38147	8.77999	8.45508	8.4221	8.52663
1025	8.77748	8.87859	8.57796	8.57498	8.36037	8.91156	8.45843	8.50402	8.47292
1026	8.69613	8.74234	8.46305	8.54035	8.33236	8.68265	8.4597	8.34422	8.40561
1027	8.66099	8.68613	8.41558	8.52337	8.31897	8.58608	8.45759	8.27588	8.3776
1028	8.65071	8.6687	8.42138	8.50947	8.30982	8.5921	8.45391	8.28179	8.36031
1029	8.62622	8.6343	8.3926	8.49544	8.2991	8.53851	8.44955	8.24481	8.34218
1030	8.61408	8.6171	8.39108	8.48228	8.28991	8.53547	8.44466	8.24357	8.32712
1031	8.59404	8.58954	8.37054	8.46888	8.2797	8.49839	8.43947	8.21815	8.31088
1032	8.58047	8.57069	8.3645	8.45576	8.27013	8.48815	8.43396	8.2113	8.29572
1033	8.56318	8.54737	8.34869	8.44307	8.26054	8.46039	8.42821	8.19243	8.281
1034	8.54968	8.52946	8.34099	8.43081	8.25157	8.44791	8.42224	8.18407	8.26743
1035	8.5338	8.50821	8.3276	8.41841	8.24219	8.42493	8.41606	8.16842	8.25329
1036	8.52121	8.49275	8.31981	8.40747	8.23435	8.4131	8.40969	8.16088	8.24227
1037	8.50769	8.47625	8.30928	8.3968	8.22661	8.39628	8.40319	8.15006	8.23162
1038	8.4938	8.45786	8.29958	8.38475	8.21751	8.3805	8.39651	8.13908	8.21812
1039	8.47876	8.43757	8.28774	8.37219	8.2078	8.36064	8.38959	8.12508	8.20359
1040	8.55357	8.69508	8.30853	8.51482	8.2301	8.47954	8.38473	8.175	8.3923
1041	8.69478	9.02768	8.35973	8.66373	8.28422	8.70123	8.38554	8.28177	8.61034
1042	8.80464	9.18954	8.43076	8.71061	8.35669	8.89558	8.39256	8.41893	8.71546
1043	8.74913	9.03735	8.47817	8.65746	8.40493	8.86281	8.40217	8.50245	8.67948
1044	8.80284	9.0979	8.52167	8.68123	8.4483	8.94948	8.41236	8.57444	8.72527
1045	8.78922	9.07166	8.53557	8.69017	8.46213	8.92833	8.4229	8.5856	8.73119
1046	8.76303	9.00044	8.53382	8.67463	8.46053	8.87332	8.43221	8.56554	8.695
1047	8.88818	9.16873	8.64095	8.70836	8.49423	9.12365	8.44217	8.70289	8.75003
1048	8.85393	9.10948	8.63793	8.70882	8.50315	9.05986	8.45333	8.69174	8.74335
1049	8.83885	9.06186	8.6519	8.69856	8.49446	9.03565	8.46337	8.68228	8.71021
1050	8.79995	8.98079	8.59632	8.67762	8.47997	8.91413	8.47115	8.59494	8.66343
1051	8.77368	8.92988	8.56502	8.66597	8.47056	8.83691	8.47631	8.54183	8.63641
1052	8.76604	8.90613	8.56618	8.65402	8.46329	8.8287	8.47984	8.53497	8.6143
1053	8.74439	8.86583	8.5437	8.64088	8.45269	8.776	8.48225	8.49804	8.58946
1054	8.72956	8.83276	8.53526	8.6245	8.44021	8.75252	8.48356	8.47878	8.5609
1055	8.70482	8.78584	8.51168	8.60519	8.42369	8.69968	8.48377	8.4389	8.52666
1056	8.68405	8.74447	8.49596	8.58445	8.40649	8.66432	8.48281	8.40979	8.49176
1057	8.65423	8.68815	8.46836	8.55846	8.38346	8.60547	8.48058	8.36287	8.44714
1058	8.61933	8.61973	8.43781	8.52452	8.35291	8.54102	8.47675	8.3081	8.38856
1059	8.57606	8.53743	8.3974	8.48432	8.31584	8.45797	8.47094	8.23837	8.31942
1060	8.52877	8.44823	8.35416	8.43859	8.27353	8.37157	8.46286	8.16386	8.24222
1061	8.47547	8.35065	8.30415	8.38806	8.22632	8.27417	8.45232	8.08031	8.15837
1062	8.41915	8.24971	8.25178	8.33373	8.17549	8.17535	8.43919	7.99432	8.07033
1063	8.35864	8.14417	8.19483	8.27588	8.12112	8.07048	8.42341	7.90321	7.97846
1064	8.41381	8.40968	8.17378	8.42633	8.10281	8.1409	8.40807	7.8856	8.15615
1065	8.561	8.78521	8.18876	8.587	8.12202	8.35122	8.39801	7.93713	8.37345
1066	8.69597	8.98758	8.21918	8.62685	8.15519	8.55005	8.39424	8.00952	8.45007
1067	8.8379	9.14912	8.25611	8.63569	8.1923	8.75136	8.39541	8.08477	8.48569
1068	8.93026	9.18024	8.29804	8.58847	8.23078	8.89128	8.39983	8.16086	8.45318
1069	9.01121	9.21808	8.37875	8.56196	8.26148	9.05535	8.40637	8.27002	8.43582
1070	9.09477	9.2961	8.52551	8.56922	8.2777	9.29277	8.41552	8.43668	8.44276
1071	9.09419	9.26152	8.65353	8.56526	8.27924	9.40515	8.42684	8.56412	8.42257
1072	9.01732	9.13711	8.69698	8.5585	8.2804	9.33075	8.43785	8.59262	8.40049
1073	8.86536	8.90563	8.57025	8.52471	8.25423	8.98418	8.44463	8.40739	8.32999
1074	8.75456	8.71937	8.43235	8.47513	8.2124	8.68911	8.44456	8.20493	8.23645
1075	8.70537	8.63881	8.39069	8.44237	8.18585	8.59503	8.43926	8.13944	8.18461
1076	8.6577	8.56553	8.35217	8.40888	8.15838	8.51477	8.43111	8.08339	8.13552
1077	8.61321	8.49835	8.31445	8.37423	8.12905	8.44371	8.42097	8.02981	8.08588
1078	8.56715	8.42875	8.27578	8.33732	8.09739	8.37203	8.40918	7.97521	8.03334
1079	8.52159	8.35979	8.2363	8.29875	8.06369	8.30215	8.39586	7.91948	7.97855
1080	8.47459	8.28872	8.19573	8.25849	8.02825	8.23089	8.38108	7.86246	7.92171
1081	8.43198	8.22804	8.15886	8.22152	7.99588	8.17047	8.36501	7.8137	7.87269
1082	8.39479	8.18043	8.12757	8.18984	7.96873	8.12341	8.34802	7.77687	7.83529
1083	8.35914	8.13599	8.09738	8.15908	7.94232	8.0797	8.33039	7.74233	7.80002
1084	8.32394	8.09231	8.06769	8.12868	7.9162	8.03685	8.31223	7.70856	7.7654
1085	8.28947	8.04979	8.03844	8.09864	7.8903	7.99523	8.29358	7.67546	7.7314
1086	8.25514	8.00752	8.00932	8.06867	7.8644	7.95388	8.27443	7.64254	7.69755
1087	8.22026	7.9639	7.97948	8.03794	7.83764	7.91118	8.25476	7.60812	7.66218
1088	8.30834	8.31195	7.98809	8.22999	7.85012	8.05066	8.23776	7.64971	7.91252
1089	8.43698	8.61951	8.02941	8.35458	7.89602	8.26416	8.22726	7.7511	8.10854
1090	8.55018	8.78455	8.07447	8.38918	7.94448	8.44854	8.223	7.84942	8.18799
1091	8.54099	8.716	8.11937	8.3492	7.99103	8.48201	8.222	7.94004	8.17656
1092	8.47305	8.56609	8.137	8.30112	8.00969	8.41282	8.2209	7.97303	8.12887
1093	8.4737	8.5667	8.14846	8.30602	8.02017	8.42105	8.21888	7.99183	8.1397
1094	8.47537	8.55613	8.16273	8.29835	8.02833	8.43602	8.21661	8.01272	8.13522
1095	8.44475	8.50168	8.14725	8.28119	8.01394	8.38194	8.21352	7.98033	8.10215
1096	8.44474	8.47503	8.16968	8.25589	7.99887	8.40876	8.20936	7.99221	8.06067
1097	8.37609	8.35559	8.09949	8.21358	7.96002	8.25592	8.20318	7.88101	7.98256
1098	8.32689	8.26619	8.05448	8.17456	7.92844	8.15737	8.19395	7.80804	7.91889
1099	8.30702	8.24025	8.04174	8.15452	7.91213	8.13916	8.18291	7.79248	7.89552
1100	8.27677	8.19782	8.01599	8.13087	7.89433	8.0931	8.17109	7.76096	7.86761
1101	8.25381	8.16831	7.99899	8.10906	7.87634	8.0687	8.1587	7.74113	7.84268
1102	8.22416	8.12667	7.97385	8.08423	7.85647	8.02585	8.14585	7.70995	7.81265
1103	8.20166	8.09941	7.95662	8.06359	7.83967	8.00214	8.13263	7.69153	7.79071
1104	8.17623	8.06697	7.93564	8.04199	7.82251	7.96977	8.11917	7.66826	7.7673
1105	8.15249	8.03714	7.91673	8.02047	7.80479	7.9426	8.10547	7.64718	7.74359
1106	8.12662	8.00322	7.89521	7.99785	7.78629	7.90943	8.09151	7.62231	7.71792
1107	8.10195	7.97164	7.87509	7.97556	7.76775	7.88	8.07726	7.59934	7.69281
1108	8.07509	7.93567	7.85248	7.95161	7.7477	7.84514	8.06265	7.57235	7.66467
1109	8.04912	7.90184	7.83084	7.92808	7.72786	7.81317	8.04767	7.54706	7.63753
1110	8.02249	7.86714	7.80837	7.90416	7.70769	7.77973	8.0323	7.52088	7.61004
1111	7.99494	7.83057	7.78497	7.87903	7.68616	7.74484	8.01651	7.49284	7.58032
1112	8.05614	8.0712	7.79503	8.00962	7.69894	7.84815	8.00266	7.53181	7.7567
1113	8.12575	8.22787	7.83813	8.06417	7.74488	7.99197	7.99336	7.63346	7.87153
1114	8.15931	8.26182	7.88154	8.06052	7.79048	8.08395	7.98801	7.72882	7.909
1115	8.37666	8.64862	7.93578	8.18541	7.84501	8.39213	7.98789	7.8363	8.09505
1116	8.47239	8.74919	7.99373	8.19284	7.901	8.5523	7.9935	7.94088	8.14035
1117	8.46547	8.71383	8.05976	8.19632	7.94678	8.59113	8.00183	8.0408	8.16588
1118	8.52412	8.7951	8.14726	8.23277	7.9836	8.73029	8.01201	8.15446	8.22148
1119	8.61871	8.88174	8.28738	8.24044	7.99905	8.96657	8.02489	8.30456	8.22165
1120	8.62464	8.85895	8.38215	8.24254	8.00337	9.04551	8.03961	8.38985	8.20463
1121	8.51949	8.68497	8.31411	8.22321	7.99173	8.80925	8.05242	8.27605	8.15272
1122	8.43923	8.55172	8.18689	8.20234	7.97496	8.54752	8.06017	8.09779	8.10292
1123	8.41807	8.5152	8.16643	8.19657	7.97482	8.49044	8.06397	8.06672	8.09259
1124	8.40678	8.49835	8.16123	8.19256	7.97419	8.47156	8.06623	8.05929	8.08718
1125	8.39246	8.4771	8.14964	8.18723	7.97329	8.44265	8.0678	8.04526	8.08083
1126	8.38321	8.46443	8.14559	8.18303	7.97237	8.43045	8.06899	8.04127	8.07641
1127	8.3714	8.44652	8.13707	8.17733	7.97052	8.40936	8.06995	8.03107	8.06936
1128	8.36474	8.4385	8.135	8.1747	7.97112	8.40236	8.0708	8.03085	8.06816
1129	8.35799	8.43022	8.13177	8.17257	7.9725	8.39293	8.07169	8.02957	8.06798
1130	8.35251	8.42341	8.13048	8.1706	7.97368	8.38717	8.07264	8.03014	8.06754
1131	8.34799	8.41847	8.12955	8.16991	7.97627	8.38202	8.07369	8.03191	8.06947
1132	8.34497	8.41603	8.13045	8.17011	7.97953	8.38052	8.07486	8.03611	8.07275
1133	8.34024	8.40923	8.12927	8.16875	7.98129	8.37394	8.07612	8.03615	8.07253
1134	8.33586	8.40274	8.1286	8.16739	7.98292	8.36827	8.07737	8.03649	8.07205
1135	8.33109	8.39532	8.12733	8.16572	7.98424	8.36125	8.07857	8.03578	8.07092
1136	8.34153	8.42207	8.1413	8.17904	8.00043	8.38871	8.08014	8.06552	8.09994
1137	8.3625	8.47114	8.16558	8.20283	8.02701	8.43825	8.08288	8.11514	8.14907
1138	8.37699	8.50202	8.18331	8.21993	8.04674	8.46977	8.08695	8.14864	8.18193
1139	8.3855	8.5169	8.1949	8.231	8.06037	8.48513	8.09186	8.16777	8.20056
1140	8.39478	8.53238	8.20721	8.24272	8.07457	8.50118	8.09725	8.18738	8.21958
1141	8.41807	8.57894	8.23343	8.26841	8.10266	8.54822	8.10344	8.23461	8.26632
1142	8.42624	8.58945	8.24444	8.27886	8.11544	8.55924	8.11038	8.24975	8.28093
1143	8.4313	8.59183	8.25228	8.28618	8.12506	8.56208	8.11745	8.25749	8.28819
1144	8.43839	8.59989	8.26213	8.29551	8.13665	8.57062	8.12447	8.27017	8.30038
1145	8.43111	8.57547	8.2576	8.29047	8.13389	8.54665	8.13105	8.25383	8.28358
1146	8.42596	8.55794	8.25521	8.28758	8.13329	8.52956	8.13681	8.24336	8.27266
1147	8.42263	8.54644	8.25463	8.28651	8.13453	8.51849	8.14188	8.23821	8.26707
1148	8.41973	8.53724	8.25448	8.28588	8.13621	8.50971	8.14644	8.23496	8.26338
1149	8.4165	8.52817	8.25397	8.28489	8.13752	8.50104	8.15058	8.23175	8.25975
1150	8.41252	8.51806	8.25268	8.28315	8.13805	8.49133	8.15435	8.22749	8.25508
1151	8.40805	8.50744	8.25086	8.28088	8.13804	8.48111	8.15775	8.22269	8.24987
1152	8.40135	8.49237	8.2468	8.27638	8.13579	8.46642	8.16073	8.2138	8.24059
1153	8.38832	8.46377	8.23639	8.26553	8.12719	8.43819	8.16305	8.19271	8.21911
1154	8.36926	8.42297	8.21997	8.24868	8.1126	8.39776	8.16434	8.16055	8.18657
1155	8.34536	8.37355	8.19873	8.22702	8.09325	8.34871	8.16428	8.12049	8.14613
1156	8.31683	8.31636	8.17289	8.20077	8.06936	8.29188	8.16263	8.07326	8.09854
1157	8.28617	8.25747	8.14497	8.17245	8.04343	8.23334	8.15927	8.02427	8.04918
1158	8.25324	8.19649	8.11482	8.14189	8.01532	8.17271	8.15419	7.97317	7.99773
1159	8.2175	8.13205	8.08188	8.10856	7.98448	8.1086	8.14738	7.91874	7.94294
1160	8.27439	8.35785	8.08704	8.23664	7.99235	8.19461	8.14139	7.94224	8.10636
1161	8.4356	8.75843	8.13642	8.41948	8.04515	8.44387	8.14103	8.05069	8.36658
1162	8.5217	8.86441	8.20269	8.43679	8.11407	8.61079	8.14704	8.18363	8.43907
1163	8.51864	8.80321	8.25738	8.40849	8.16991	8.65051	8.15616	8.28545	8.43991
1164	8.5453	8.81954	8.29371	8.4179	8.20651	8.70075	8.16639	8.34516	8.46561
1165	8.69194	8.99327	8.35681	8.44312	8.2459	8.91855	8.17866	8.43431	8.51061
1166	8.68957	8.99536	8.41476	8.47177	8.27959	8.95382	8.19304	8.50962	8.5526
1167	8.72526	9.02083	8.49686	8.48581	8.29726	9.05506	8.20846	8.5956	8.56261
1168	8.79924	9.07749	8.63693	8.48582	8.30192	9.26877	8.22538	8.73395	8.54354
1169	8.69313	8.90061	8.55762	8.46442	8.28529	9.02125	8.24102	8.60377	8.48352
1170	8.61512	8.75823	8.43362	8.43469	8.26028	8.76419	8.2514	8.41995	8.41442
1171	8.59121	8.70763	8.41477	8.4198	8.24906	8.70668	8.25742	8.3809	8.38245
1172	8.56898	8.6651	8.39279	8.40488	8.23763	8.65485	8.26118	8.34366	8.35444
1173	8.54632	8.62237	8.37473	8.38774	8.22363	8.6111	8.26337	8.31173	8.32365
1174	8.52354	8.58102	8.35359	8.36991	8.20893	8.56579	8.26426	8.27741	8.29321
1175	8.49881	8.53574	8.33278	8.34927	8.19125	8.52064	8.26396	8.24238	8.25813
1176	8.47369	8.49096	8.30996	8.32799	8.17293	8.47418	8.26249	8.20571	8.22307
1177	8.44997	8.45025	8.28977	8.30767	8.15549	8.43392	8.25996	8.17409	8.19106
1178	8.42748	8.41345	8.26991	8.28845	8.13915	8.39649	8.25651	8.14474	8.1623
1179	8.40529	8.37784	8.25098	8.26928	8.12279	8.36136	8.25226	8.11716	8.13427
1180	8.38274	8.34212	8.23119	8.24968	8.10599	8.3255	8.24725	8.08876	8.10598
1181	8.35867	8.3035	8.21021	8.22841	8.08749	8.28731	8.24145	8.05805	8.07485
1182	8.33438	8.26523	8.18872	8.20688	8.06869	8.24911	8.23481	8.02716	8.04386
1183	8.30943	8.22634	8.16674	8.18461	8.04913	8.2106	8.22733	7.99579	8.01211
1184	8.34657	8.37248	8.17673	8.26298	8.06195	8.27902	8.22074	8.02908	8.12318
1185	8.52548	8.83609	8.23268	8.48358	8.12113	8.55576	8.21984	8.15017	8.43149
1186	8.63284	9.00056	8.297	8.52971	8.18824	8.74422	8.22616	8.27758	8.53543
1187	8.83552	9.2851	8.35373	8.60161	8.24532	9.01883	8.23837	8.37723	8.64519
1188	8.98278	9.43521	8.42408	8.61664	8.31281	9.23544	8.25566	8.49372	8.69526
1189	8.9553	9.34817	8.51427	8.61293	8.37587	9.26093	8.27542	8.62525	8.71431
1190	8.98442	9.39126	8.60884	8.6603	8.42027	9.35748	8.2962	8.74286	8.77798
1191	8.91979	9.27906	8.61249	8.66464	8.43766	9.24412	8.31645	8.73238	8.76874
1192	8.8997	9.22247	8.63082	8.66509	8.4384	9.20432	8.33436	8.72582	8.74504
1193	8.84288	9.09645	8.57347	8.63315	8.41576	9.04834	8.34886	8.61922	8.66856
1194	8.79894	9.00552	8.5376	8.61141	8.39597	8.93801	8.35931	8.54492	8.61344
1195	8.79238	8.98138	8.539	8.60229	8.39345	8.92609	8.36717	8.53737	8.59393
1196	8.77361	8.94874	8.52624	8.59627	8.39	8.88418	8.37373	8.51435	8.5799
1197	8.7657	8.92868	8.52428	8.58804	8.38681	8.8715	8.37938	8.50643	8.56484
1198	8.75071	8.90201	8.51422	8.58109	8.3827	8.84031	8.38438	8.48861	8.5513
1199	8.74117	8.88109	8.50962	8.5726	8.37836	8.82394	8.38879	8.47799	8.53632
1200	8.7273	8.85547	8.50015	8.56433	8.37305	8.79634	8.39266	8.4611	8.52125
1201	8.71582	8.83194	8.49308	8.55468	8.36705	8.77575	8.39598	8.44712	8.50445
1202	8.7006	8.80303	8.48199	8.54377	8.35914	8.7462	8.39869	8.42721	8.48505
1203	8.68491	8.77181	8.47045	8.53037	8.34912	8.71704	8.40068	8.40572	8.46159
1204	8.66657	8.737	8.4561	8.51567	8.33744	8.6823	8.40184	8.38033	8.43605
1205	8.64849	8.70291	8.44202	8.50014	8.32513	8.64976	8.40213	8.35575	8.40997
1206	8.62861	8.66674	8.42605	8.48355	8.31156	8.61405	8.40153	8.32888	8.38258
1207	8.60781	8.62915	8.40915	8.46543	8.29657	8.5777	8.39999	8.30071	8.35319
1208	8.63445	8.7222	8.42506	8.51433	8.31485	8.63304	8.39889	8.33972	8.42991
1209	8.70959	8.90509	8.47481	8.59693	8.36675	8.77858	8.40093	8.44442	8.5721
1210	8.8293	9.14671	8.53313	8.69614	8.42696	8.97499	8.40808	8.55856	8.73161
1211	8.98257	9.39399	8.59331	8.77707	8.48756	9.20048	8.42094	8.666	8.86102
1212	9.15929	9.59782	8.65348	8.80774	8.54569	9.4409	8.43899	8.76276	8.92133
1213	9.22247	9.66053	8.75529	8.83799	8.61513	9.58737	8.46093	8.91143	8.98614
1214	9.12643	9.53524	8.79544	8.86837	8.65227	9.47423	8.48373	8.95936	9.02179
1215	9.19186	9.59653	8.88906	8.89383	8.67925	9.61149	8.50633	9.05744	9.04374
1216	9.23747	9.61732	8.99687	8.89984	8.69123	9.74711	8.52977	9.15924	9.03043
1217	9.21261	9.5408	9.05825	8.89291	8.68843	9.74367	8.55292	9.1927	8.99026
1218	9.12782	9.39392	8.9012	8.87637	8.6782	9.43152	8.57231	8.97665	8.93936
1219	9.10097	9.33955	8.86287	8.87398	8.67931	9.32962	8.58698	8.91209	8.92244
1220	9.10472	9.33606	8.87925	8.87675	8.68617	9.34245	8.59949	8.92711	8.92136
1221	9.09106	9.30942	8.86205	8.87715	8.68954	9.29387	8.61099	8.89958	8.91551
1222	9.08984	9.29949	8.86959	8.87672	8.69251	9.29433	8.62166	8.90381	8.90967
1223	9.07877	9.27551	8.8584	8.87467	8.6933	9.25918	8.63167	8.88364	8.90038
1224	9.0753	9.26287	8.86141	8.87308	8.69479	9.25279	8.64104	8.88236	8.89313
1225	9.06546	9.24038	8.85323	8.86962	8.6941	9.22461	8.64981	8.86594	8.88217
1226	9.06001	9.22503	8.85297	8.86669	8.69408	9.21299	8.65796	8.86042	8.87312
1227	9.05098	9.20436	8.84652	8.86262	8.69274	9.18944	8.66551	8.84671	8.8621
1228	9.04341	9.18581	8.8434	8.8579	8.69083	9.17314	8.67244	8.8372	8.85048
1229	9.03338	9.16357	8.83639	8.85204	8.68768	9.1495	8.6787	8.82248	8.83704
1230	9.02369	9.14199	8.83073	8.84538	8.68376	9.12929	8.68425	8.80947	8.82275
1231	9.01363	9.12103	8.82389	8.83904	8.68009	9.10769	8.68912	8.79591	8.80974
1232	9.03165	9.1637	8.84561	8.8601	8.70377	9.15123	8.69416	8.83965	8.85267
1233	9.09815	9.32259	8.89967	8.93724	8.76046	9.28382	8.70163	8.94745	8.98674
1234	9.17042	9.47025	8.96077	9.00572	8.82331	9.42323	8.71312	9.06269	9.11033
1235	9.2174	9.54598	9.0096	9.04501	8.87391	9.51067	8.72801	9.14647	9.1824
1236	9.53529	10.0017	9.07486	9.14993	8.93816	9.92186	8.74802	9.25314	9.33361
1237	9.66517	10.1556	9.18719	9.19117	9.00937	10.1571	8.77427	9.41128	9.41047
1238	9.58257	10.066	9.27063	9.24924	9.07627	10.0979	8.80321	9.52856	9.49719
1239	9.63138	10.1265	9.3547	9.2994	9.12039	10.1948	8.83287	9.62381	9.55585
1240	9.6633	10.1281	9.44723	9.31484	9.14291	10.2833	8.86311	9.70849	9.55347
1241	9.58093	9.98364	9.34735	9.31178	9.13876	10.0251	8.89079	9.55281	9.51124
1242	9.55122	9.90087	9.31829	9.30156	9.1338	9.91745	8.91379	9.48326	9.46686
1243	9.55782	9.89562	9.33423	9.31192	9.14463	9.91877	8.93398	9.49016	9.46712
1244	9.55166	9.87133	9.33008	9.31701	9.15364	9.88319	8.95271	9.4741	9.46236
1245	9.55557	9.86532	9.34052	9.32425	9.16218	9.88146	8.97037	9.47776	9.46179
1246	9.55187	9.84673	9.3394	9.32808	9.16918	9.857	8.9872	9.46715	9.45699
1247	9.553	9.83675	9.34558	9.33254	9.17537	9.84953	9.00325	9.46594	9.45335
1248	9.54934	9.81863	9.34485	9.33452	9.18009	9.82827	9.01858	9.45589	9.44636
1249	9.54841	9.8059	9.34819	9.33698	9.18451	9.81693	9.03319	9.45144	9.44059
1250	9.54448	9.78822	9.34738	9.33771	9.18773	9.79752	9.04709	9.44173	9.43254
1251	9.54102	9.77162	9.34776	9.33769	9.18979	9.78164	9.06024	9.43328	9.42343
1252	9.53529	9.75138	9.34525	9.33608	9.19054	9.7604	9.0726	9.42108	9.41218
1253	9.53141	9.73595	9.34497	9.33566	9.19226	9.74529	9.08419	9.41323	9.40404
1254	9.52658	9.71955	9.34337	9.33464	9.19352	9.72827	9.09507	9.40418	9.39558
1255	9.51892	9.6973	9.33914	9.33041	9.19144	9.70612	9.10515	9.38986	9.38118
1256	9.53826	9.73718	9.36166	9.35332	9.21653	9.74558	9.11521	9.43071	9.42242
1257	9.57712	9.81936	9.40363	9.39537	9.26053	9.82773	9.12674	9.50942	9.50118
1258	9.59408	9.8467	9.42344	9.41547	9.28248	9.85476	9.13981	9.53935	9.53139
1259	9.6726	9.99964	9.48441	9.48734	9.34512	9.99535	9.15506	9.64919	9.6536
1260	9.88378	10.3231	9.55595	9.58024	9.41693	10.2946	9.17518	9.77361	9.80226
1261	9.88193	10.3217	9.61894	9.61485	9.47083	10.3259	9.1993	9.86425	9.86017
1262	10.1185	10.6057	9.79946	9.66704	9.52705	10.7567	9.22747	10.0851	9.93408
1263	10.1385	10.6433	9.88453	9.7247	9.58098	10.8245	9.25977	10.1892	10.0076
1264	10.044	10.5049	9.85757	9.75254	9.61173	10.619	9.29147	10.1417	10.0271
1265	10.0791	10.5114	9.92278	9.76214	9.6216	10.6856	9.3209	10.1852	10.0104
1266	10.0173	10.392	9.8446	9.7571	9.62011	10.481	9.34737	10.0615	9.97176
1267	10.0197	10.3729	9.82674	9.76428	9.62837	10.43	9.37023	10.0199	9.96215
1268	10.0164	10.3531	9.84286	9.77287	9.63943	10.4199	9.39108	10.0284	9.96106
1269	10.0182	10.3399	9.8355	9.77853	9.64639	10.3911	9.41061	10.0067	9.95481
1270	10.0155	10.3221	9.84456	9.78364	9.65362	10.379	9.429	10.0075	9.95013
1271	10.0146	10.3061	9.84006	9.78644	9.65792	10.3547	9.44639	9.99051	9.94137
1272	10.0105	10.2863	9.84365	9.7882	9.66164	10.3379	9.4628	9.98431	9.93228
1273	10.0058	10.2644	9.8383	9.78714	9.66222	10.3112	9.47822	9.96563	9.91826
1274	9.99646	10.2346	9.83444	9.78263	9.65962	10.2828	9.49252	9.94749	9.89882
1275	9.98549	10.2018	9.82444	9.77532	9.65405	10.2471	9.50557	9.92082	9.87495
1276	9.9711	10.1638	9.81436	9.76525	9.6459	10.2096	9.51726	9.89359	9.84733
1277	9.95448	10.1224	9.79962	9.75232	9.63483	10.1663	9.52749	9.85999	9.81557
1278	9.9365	10.0806	9.78532	9.7384	9.62287	10.1245	9.53622	9.82805	9.78375
1279	9.91586	10.0347	9.76705	9.72147	9.60788	10.0772	9.54342	9.79059	9.74762
1280	10.0081	10.3528	9.79535	9.91139	9.63955	10.2119	9.55222	9.84686	9.9875
1281	10.1604	10.6944	9.86392	10.0689	9.71277	10.4531	9.56702	9.97996	10.2215
1282	10.1533	10.5724	9.92068	9.99745	9.77291	10.4838	9.58585	10.0806	10.1699
1283	10.1267	10.477	9.9397	9.97095	9.79444	10.4453	9.60432	10.1011	10.133
1284	10.212	10.6062	9.98666	10.0225	9.84298	10.5704	9.62299	10.1764	10.2125
1285	10.2404	10.6437	10.0322	10.0525	9.88629	10.6262	9.64314	10.2444	10.2622
1286	10.2192	10.5902	10.0347	10.0544	9.89208	10.5731	9.66305	10.2277	10.245
1287	10.2343	10.5929	10.054	10.0653	9.90742	10.5849	9.68175	10.2407	10.2488
1288	10.2207	10.5468	10.0456	10.0592	9.90428	10.5358	9.69901	10.2082	10.2194
1289	10.1914	10.465	10.02	10.0341	9.88253	10.4529	9.71374	10.1423	10.1546
1290	10.1736	10.4137	10.006	10.0184	9.86946	10.4032	9.72576	10.1026	10.1132
1291	10.159	10.3757	9.99468	10.0072	9.86126	10.3646	9.73575	10.0741	10.0853
1292	10.1457	10.3425	9.98474	9.99628	9.85286	10.3324	9.74421	10.0495	10.0598
1293	10.1307	10.3082	9.97274	9.98434	9.84361	10.2977	9.75137	10.0236	10.0343
1294	10.115	10.2734	9.9601	9.97111	9.83283	10.2634	9.75733	9.99709	10.0072
1295	10.0961	10.2335	9.94417	9.95515	9.81941	10.2234	9.76207	9.96576	9.97602
1296	10.0754	10.1909	9.92646	9.93706	9.80375	10.1811	9.76553	9.93179	9.94173
1297	10.0552	10.1513	9.90907	9.9196	9.78877	10.1414	9.76773	9.90024	9.9102
1298	10.0325	10.1077	9.8893	9.89956	9.77115	10.0981	9.7687	9.86498	9.87471
1299	10.0084	10.0623	9.86795	9.8781	9.75214	10.0528	9.76838	9.82797	9.83765
1300	9.98438	10.0191	9.84677	9.85671	9.73316	10.0097	9.76679	9.79262	9.8021
1301	9.95814	9.97239	9.82332	9.83312	9.712	9.96311	9.76396	9.75398	9.76336
1302	9.93107	9.92538	9.79902	9.80863	9.68991	9.91629	9.75985	9.71485	9.72406
1303	9.90112	9.87357	9.77182	9.78129	9.66498	9.8646	9.75442	9.67124	9.68032
1304	10.0315	10.3593	9.79697	10.067	9.69371	10.0542	9.75205	9.73235	10.0378
1305	10.2014	10.7318	9.86684	10.2244	9.76841	10.3282	9.75769	9.87697	10.2817
1306	10.2797	10.7678	9.93419	10.2026	9.83912	10.476	9.76953	10.005	10.2984
1307	10.3772	10.882	10.001	10.2347	9.90685	10.6362	9.78495	10.1228	10.37
1308	10.6187	11.1563	10.0632	10.2671	9.96662	10.9502	9.80456	10.221	10.4289
1309	10.6766	11.189	10.162	10.2781	10.0235	11.0847	9.82781	10.3524	10.4582
1310	10.6079	11.0887	10.2414	10.3072	10.069	11.0433	9.8519	10.4503	10.4971
1311	10.589	11.0539	10.2774	10.334	10.0948	11.0159	9.87504	10.481	10.5201
1312	10.5758	10.9882	10.3172	10.3238	10.0959	11.0051	9.89653	10.4964	10.4806
1313	10.521	10.8712	10.2774	10.3018	10.076	10.8642	9.91494	10.4068	10.4145
1314	10.4594	10.7416	10.2065	10.2684	10.0508	10.6886	9.9288	10.2838	10.3377
1315	10.4431	10.7028	10.1926	10.2586	10.0437	10.643	9.93902	10.2506	10.3113
1316	10.4263	10.6677	10.1844	10.2492	10.0402	10.6085	9.9474	10.2323	10.2924
1317	10.4134	10.6409	10.1746	10.2407	10.0346	10.5795	9.95463	10.212	10.2741
1318	10.3975	10.6085	10.1651	10.2298	10.0284	10.5484	9.96097	10.1928	10.2538
1319	10.3825	10.5779	10.1536	10.2184	10.02	10.5174	9.96647	10.1702	10.2315
1320	10.366	10.5447	10.1423	10.2058	10.0114	10.4855	9.97117	10.1485	10.2086
1321	10.3494	10.5114	10.1293	10.1923	10.001	10.4526	9.97505	10.124	10.1837
1322	10.332	10.4776	10.1165	10.1783	9.99067	10.42	9.97811	10.1007	10.1592
1323	10.3142	10.4434	10.1024	10.1634	9.97895	10.3865	9.98033	10.0754	10.1332
1324	10.2941	10.405	10.0865	10.1464	9.96531	10.3492	9.98165	10.0473	10.1039
1325	10.2727	10.3646	10.0688	10.1278	9.94988	10.3098	9.98199	10.0165	10.0722
1326	10.2504	10.3239	10.0506	10.1085	9.93388	10.2701	9.98131	9.98568	10.0403
1327	10.2262	10.28	10.0302	10.0871	9.91565	10.2272	9.97955	9.95146	10.0051
1328	10.2428	10.3392	10.0448	10.1149	9.93247	10.2712	9.97791	9.98894	10.0577
1329	10.257	10.3743	10.066	10.1261	9.95571	10.3176	9.97775	10.0382	10.0957
1330	10.3349	10.5504	10.1113	10.2028	10.0028	10.4585	9.98048	10.1311	10.224
1331	10.3237	10.5238	10.1261	10.1957	10.0191	10.4565	9.9856	10.1577	10.2259
1332	10.4168	10.6697	10.1734	10.2418	10.0672	10.6051	9.99271	10.245	10.3106
1333	10.4314	10.7109	10.2105	10.2745	10.1021	10.6506	10.0023	10.3071	10.3684
1334	10.5302	10.8255	10.2922	10.2963	10.1333	10.8341	10.0141	10.4106	10.403
1335	10.6292	10.9577	10.4098	10.3316	10.165	11.0587	10.0293	10.5527	10.4523
1336	10.6106	10.9071	10.4638	10.3363	10.1759	11.062	10.0463	10.598	10.4433
1337	10.5594	10.8196	10.4123	10.3349	10.1748	10.9127	10.0617	10.5139	10.4208
1338	10.4933	10.688	10.3249	10.3055	10.1506	10.7109	10.0732	10.373	10.3502
1339	10.478	10.6492	10.3045	10.2944	10.1407	10.6596	10.0808	10.3309	10.3207
1340	10.4579	10.6083	10.2915	10.2832	10.1332	10.6164	10.0865	10.3049	10.2969
1341	10.4461	10.5843	10.2786	10.2746	10.1263	10.5876	10.0907	10.2821	10.279
1342	10.4288	10.5516	10.2666	10.2633	10.1181	10.5545	10.094	10.2608	10.2581
1343	10.4142	10.5238	10.2529	10.2516	10.1084	10.5245	10.0963	10.2372	10.2367
1344	10.3967	10.4915	10.2395	10.2385	10.0981	10.4923	10.0979	10.2146	10.214
1345	10.3807	10.4624	10.2253	10.2253	10.0871	10.4623	10.0986	10.1911	10.1914
1346	10.362	10.4288	10.2102	10.2103	10.0747	10.4289	10.0984	10.1662	10.1664
1347	10.3437	10.3963	10.1941	10.1947	10.0613	10.3959	10.0975	10.1401	10.1407
1348	10.3233	10.3605	10.177	10.1776	10.0467	10.3604	10.0957	10.1126	10.113
1349	10.3025	10.3245	10.1586	10.1595	10.0309	10.3241	10.093	10.0834	10.084
1350	10.2814	10.2894	10.1406	10.1414	10.0153	10.2892	10.0895	10.0558	10.0562
1351	10.2611	10.2566	10.1228	10.1237	9.99992	10.2564	10.0851	10.0295	10.03
1352	10.2485	10.2425	10.1131	10.114	9.99253	10.2423	10.0802	10.0201	10.0205
1353	10.257	10.2757	10.1241	10.1251	10.0058	10.2755	10.0757	10.0526	10.053
1354	10.2616	10.2975	10.1312	10.1322	10.015	10.2973	10.0723	10.0751	10.0755
1355	10.3104	10.4102	10.1715	10.1783	10.0571	10.4033	10.071	10.1615	10.1685
1356	10.3963	10.5681	10.2201	10.2315	10.1068	10.556	10.0733	10.2598	10.2721
1357	10.3996	10.5813	10.2467	10.2493	10.1321	10.5796	10.0784	10.3047	10.3066
1358	10.3798	10.5444	10.2464	10.2489	10.1341	10.5428	10.0839	10.2961	10.2979
1359	10.4036	10.5781	10.2694	10.2645	10.1505	10.5849	10.0893	10.3272	10.3205
1360	10.4134	10.5872	10.2914	10.272	10.16	10.6106	10.095	10.3519	10.3287
1361	10.3848	10.5242	10.2592	10.2544	10.1437	10.5304	10.0999	10.2915	10.2854
1362	10.3527	10.4509	10.2291	10.2274	10.1186	10.4531	10.1025	10.2292	10.2271
1363	10.3364	10.4146	10.215	10.2121	10.1049	10.4182	10.103	10.1996	10.1962
1364	10.3212	10.3874	10.2019	10.2006	10.0952	10.389	10.1023	10.178	10.1765
1365	10.3049	10.3569	10.1878	10.1858	10.0821	10.3593	10.1007	10.1535	10.1511
1366	10.2904	10.3336	10.1754	10.1743	10.0724	10.335	10.0983	10.1352	10.1339
1367	10.2749	10.3075	10.162	10.1606	10.0603	10.3093	10.0954	10.1144	10.1127
1368	10.2587	10.2813	10.1478	10.1468	10.0484	10.2826	10.0918	10.0935	10.0923
1369	10.2426	10.2556	10.1338	10.1327	10.0359	10.2572	10.0877	10.0729	10.0715
1370	10.2261	10.23	10.1193	10.1184	10.0234	10.2312	10.0831	10.0522	10.0511
1371	10.209	10.2033	10.1042	10.1033	10.0099	10.2046	10.0779	10.0305	10.0293
1372	10.1913	10.1761	10.0884	10.0877	9.99599	10.1771	10.0722	10.0082	10.0072
1373	10.1729	10.1477	10.072	10.0712	9.98117	10.1488	10.0659	9.98479	9.98378
1374	10.1546	10.1207	10.0557	10.055	9.96665	10.1216	10.0591	9.96242	9.96154
1375	10.1361	10.0933	10.039	10.0384	9.95163	10.0943	10.0517	9.93971	9.93883
1376	10.1936	10.2944	10.0661	10.147	9.98081	10.2027	10.046	10.0051	10.097
1377	10.3238	10.6166	10.1288	10.2956	10.046	10.4276	10.0459	10.1375	10.3269
1378	10.3901	10.7032	10.1892	10.3165	10.1083	10.5627	10.0515	10.2556	10.3969
1379	10.428	10.7377	10.2439	10.3295	10.1638	10.6488	10.0603	10.3546	10.4442
1380	10.5151	10.8588	10.2964	10.3706	10.216	10.7849	10.0719	10.4435	10.5182
1381	10.5585	10.9075	10.3489	10.3954	10.2572	10.8662	10.0857	10.5189	10.5609
1382	10.5734	10.9213	10.3951	10.4204	10.2857	10.9042	10.1007	10.5738	10.5915
1383	10.5342	10.8455	10.3792	10.4189	10.2868	10.8113	10.1149	10.5342	10.569
1384	10.578	10.8728	10.4588	10.4205	10.2913	10.926	10.1281	10.6079	10.5552
1385	10.6097	10.878	10.5798	10.4118	10.2863	11.078	10.142	10.7225	10.5226
1386	10.5173	10.7164	10.4166	10.3817	10.2602	10.7609	10.1536	10.4945	10.4499
1387	10.4938	10.6643	10.372	10.3685	10.2498	10.6674	10.1608	10.4212	10.4181
1388	10.4873	10.6473	10.3795	10.3629	10.2465	10.6661	10.166	10.4245	10.4058
1389	10.4762	10.6271	10.359	10.3578	10.2436	10.6266	10.1704	10.3954	10.3959
1390	10.4703	10.6146	10.3617	10.3531	10.2408	10.6236	10.1742	10.3961	10.3873
1391	10.463	10.602	10.3502	10.3499	10.2394	10.6009	10.1776	10.3807	10.3817
1392	10.4589	10.5938	10.3516	10.3471	10.2385	10.5983	10.1809	10.3814	10.3771
1393	10.4518	10.5802	10.3431	10.343	10.2361	10.5794	10.184	10.3687	10.3695
1394	10.4456	10.5675	10.3408	10.3384	10.2333	10.5698	10.1869	10.3632	10.361
1395	10.4391	10.5549	10.3343	10.3343	10.2309	10.5545	10.1895	10.353	10.3535
1396	10.4332	10.543	10.3313	10.3299	10.2283	10.5444	10.1919	10.3469	10.3457
1397	10.4264	10.5297	10.3252	10.3251	10.2252	10.5296	10.1939	10.337	10.3372
1398	10.4196	10.5165	10.3208	10.32	10.2217	10.5174	10.1957	10.3289	10.3281
1399	10.4129	10.5041	10.3153	10.3152	10.2186	10.5042	10.1971	10.3201	10.3201
1400	10.4261	10.5366	10.3305	10.33	10.235	10.5373	10.1988	10.3522	10.3517
1401	10.4464	10.5835	10.352	10.3519	10.2584	10.5837	10.2017	10.3966	10.3964
1402	10.4496	10.588	10.3568	10.3565	10.2643	10.5886	10.2054	10.4037	10.4033
1403	10.5049	10.7054	10.4062	10.4099	10.3152	10.7013	10.2109	10.4999	10.504
1404	10.5636	10.8192	10.4572	10.4608	10.3669	10.8153	10.2194	10.5954	10.5994
1405	10.5855	10.8524	10.4845	10.4845	10.3939	10.8528	10.2303	10.636	10.6358
1406	10.5964	10.8658	10.5027	10.5033	10.4135	10.8655	10.242	10.6582	10.6585
1407	10.6115	10.8813	10.5193	10.5201	10.4312	10.8808	10.2538	10.6763	10.6768
1408	10.6247	10.8935	10.5338	10.5344	10.4464	10.8933	10.2656	10.6908	10.6911
1409	10.6099	10.8431	10.5202	10.5209	10.434	10.8428	10.2764	10.6494	10.6498
1410	10.602	10.812	10.5135	10.5141	10.4282	10.8118	10.2855	10.6247	10.625
1411	10.5992	10.7968	10.512	10.5127	10.4279	10.7965	10.2934	10.6141	10.6145
1412	10.595	10.7802	10.5091	10.5097	10.4261	10.78	10.3004	10.6021	10.6025
1413	10.5908	10.7656	10.5062	10.5068	10.4244	10.7653	10.3066	10.5918	10.5922
1414	10.5847	10.7479	10.5015	10.502	10.4209	10.7476	10.3122	10.5787	10.5791
1415	10.5782	10.7303	10.4962	10.4968	10.4169	10.73	10.3171	10.5656	10.566
1416	10.5692	10.7082	10.4885	10.4891	10.4105	10.7079	10.3214	10.5484	10.5488
1417	10.5591	10.6847	10.4797	10.4803	10.403	10.6844	10.3249	10.5299	10.5303
1418	10.5473	10.6588	10.4693	10.4699	10.3939	10.6585	10.3276	10.5091	10.5095
1419	10.5334	10.6292	10.4567	10.4573	10.3826	10.6288	10.3294	10.4848	10.4853
1420	10.5175	10.5967	10.4422	10.4428	10.3694	10.5963	10.3303	10.4579	10.4584
1421	10.5001	10.5623	10.4262	10.4268	10.3548	10.562	10.3302	10.4292	10.4296
1422	10.481	10.5256	10.4085	10.4091	10.3385	10.5252	10.3291	10.3982	10.3986
1423	10.4646	10.4966	10.3935	10.3941	10.3249	10.4962	10.3271	10.374	10.3744
1424	10.4866	10.5727	10.4073	10.4327	10.3402	10.5442	10.3254	10.4085	10.4371
1425	10.4978	10.5927	10.4255	10.4352	10.3598	10.5822	10.3251	10.4503	10.461
1426	10.5752	10.7641	10.4676	10.5093	10.403	10.7181	10.3274	10.5361	10.5822
1427	10.6935	10.9826	10.5152	10.5882	10.4509	10.9007	10.3341	10.6265	10.7086
1428	10.7045	10.9717	10.5493	10.5854	10.4846	10.9337	10.3439	10.6824	10.7207
1429	10.6453	10.859	10.5411	10.5652	10.4761	10.8358	10.3532	10.6515	10.675
1430	10.6971	10.9411	10.5895	10.6006	10.5135	10.9332	10.3621	10.7268	10.7351
1431	10.6909	10.929	10.5927	10.6091	10.5241	10.915	10.3715	10.7284	10.7427
1432	10.6867	10.9	10.5994	10.6028	10.5193	10.9002	10.3803	10.7178	10.7178
1433	10.7313	10.9359	10.7206	10.5997	10.5188	11.0772	10.3893	10.8441	10.7028
1434	10.6686	10.8218	10.6079	10.5749	10.4965	10.8619	10.3972	10.6843	10.644
1435	10.646	10.7759	10.5666	10.5629	10.4864	10.778	10.402	10.6189	10.6167
1436	10.6371	10.7513	10.57	10.5512	10.4761	10.7719	10.405	10.6131	10.5926
1437	10.6207	10.7217	10.545	10.541	10.4674	10.7237	10.4069	10.5758	10.5736
1438	10.6089	10.6963	10.5406	10.5282	10.456	10.709	10.4079	10.5629	10.5502
1439	10.5925	10.6668	10.5201	10.5157	10.4448	10.6696	10.4081	10.5315	10.5286
1440	10.5779	10.6385	10.5102	10.5012	10.4317	10.6473	10.4075	10.5124	10.5036
1441	10.5611	10.6091	10.4919	10.4872	10.419	10.6126	10.4061	10.4841	10.4805
1442	10.5451	10.5802	10.4791	10.4719	10.405	10.5871	10.404	10.4623	10.4555
1443	10.5269	10.549	10.4607	10.456	10.3903	10.553	10.4011	10.434	10.4299
1444	10.5087	10.5175	10.4449	10.4388	10.3745	10.5233	10.3974	10.4084	10.4026
1445	10.4889	10.484	10.4255	10.4207	10.3577	10.4882	10.393	10.3787	10.3744
1446	10.4683	10.4495	10.4069	10.4014	10.3397	10.4547	10.3877	10.3496	10.3445
1447	10.4547	10.432	10.3941	10.3894	10.329	10.4363	10.3818	10.3344	10.33
1448	10.4957	10.5891	10.4089	10.4767	10.3451	10.5112	10.3772	10.3737	10.4517
1449	10.5031	10.5799	10.4338	10.4557	10.3722	10.5544	10.3747	10.4315	10.4573
1450	10.5477	10.668	10.4675	10.4896	10.4068	10.645	10.3742	10.5023	10.5255
1451	10.6464	10.865	10.5082	10.5655	10.4483	10.8011	10.3772	10.5821	10.6461
1452	10.7538	11.0037	10.5507	10.5919	10.4899	10.9601	10.384	10.6576	10.7016
1453	10.8039	11.0653	10.6047	10.6135	10.5244	11.0589	10.3938	10.7353	10.7419
1454	10.796	11.0513	10.6517	10.6327	10.5497	11.0774	10.4049	10.7941	10.7683
1455	10.8297	11.0958	10.7139	10.6592	10.5731	11.1612	10.4169	10.8672	10.8017
1456	10.8101	11.046	10.7226	10.6566	10.5747	11.1235	10.4288	10.8598	10.7823
1457	10.7742	10.9692	10.7028	10.643	10.5609	11.0368	10.4389	10.8074	10.7396
1458	10.7323	10.8774	10.6437	10.6156	10.5368	10.9074	10.446	10.707	10.6768
1459	10.708	10.8268	10.6174	10.6004	10.5221	10.8424	10.4501	10.6576	10.6418
1460	10.6948	10.7976	10.6081	10.5879	10.5119	10.8172	10.4525	10.6375	10.6178
1461	10.6732	10.7566	10.5865	10.5719	10.4967	10.7694	10.4536	10.6	10.587
1462	10.6543	10.719	10.5705	10.5541	10.4807	10.7344	10.4536	10.5705	10.5551
1463	10.6333	10.6812	10.5502	10.5369	10.4646	10.6929	10.4526	10.537	10.5251
1464	10.6138	10.6456	10.533	10.5187	10.4481	10.6588	10.4506	10.5083	10.4951
1465	10.5906	10.6044	10.5109	10.4984	10.4289	10.6156	10.4477	10.4724	10.461
1466	10.5663	10.5607	10.4886	10.4756	10.4077	10.5727	10.4437	10.4356	10.4235
1467	10.5391	10.5128	10.4628	10.4508	10.3842	10.5237	10.4387	10.3939	10.3829
1468	10.5116	10.4654	10.4372	10.4251	10.36	10.4766	10.4325	10.3533	10.3419
1469	10.4812	10.4134	10.4084	10.3969	10.3333	10.424	10.4251	10.3078	10.2971
1470	10.449	10.3587	10.378	10.3665	10.3044	10.3694	10.4164	10.2602	10.2494
1471	10.4238	10.322	10.3545	10.3434	10.2828	10.3323	10.4067	10.2282	10.2178
1472	10.4207	10.336	10.3531	10.3421	10.2829	10.3463	10.3969	10.2415	10.2311
1473	10.5524	10.7197	10.3906	10.5337	10.3225	10.5549	10.3909	10.3301	10.495
1474	10.5603	10.6995	10.423	10.5049	10.3569	10.6048	10.3894	10.4013	10.4963
1475	10.6291	10.7885	10.4575	10.5238	10.3923	10.7176	10.3905	10.4701	10.5416
1476	10.6355	10.81	10.4886	10.542	10.4235	10.7532	10.3936	10.5281	10.5852
1477	10.6123	10.742	10.4986	10.5205	10.4311	10.7244	10.3971	10.5387	10.5568
1478	10.5986	10.7224	10.4868	10.5219	10.4213	10.6882	10.3995	10.5097	10.544
1479	10.5934	10.695	10.4965	10.5105	10.4237	10.686	10.4011	10.5178	10.5273
1480	10.6004	10.7053	10.5059	10.5128	10.4204	10.703	10.4021	10.5226	10.5249
1481	10.5652	10.6256	10.4867	10.4814	10.3973	10.6373	10.4021	10.4774	10.466
1482	10.5254	10.5473	10.4354	10.449	10.3627	10.5359	10.3998	10.3888	10.4003
1483	10.4898	10.4764	10.4031	10.4164	10.3353	10.465	10.395	10.3324	10.344
1484	10.4672	10.4399	10.3811	10.3951	10.3136	10.4272	10.3885	10.2971	10.31
1485	10.4367	10.3868	10.3533	10.3669	10.2889	10.3746	10.3806	10.2542	10.2667
1486	10.4088	10.3421	10.3266	10.3404	10.2629	10.3293	10.3716	10.2132	10.2261
1487	10.3761	10.2875	10.2962	10.3096	10.2348	10.2751	10.3615	10.1673	10.1799
1488	10.3441	10.2365	10.2656	10.2791	10.2054	10.2239	10.3502	10.1215	10.1342
1489	10.308	10.1774	10.2316	10.2448	10.1733	10.1652	10.3376	10.0706	10.083
1490	10.274	10.1255	10.1994	10.2124	10.1423	10.1132	10.3239	10.0242	10.0366
1491	10.2369	10.0677	10.1643	10.1771	10.109	10.0558	10.309	9.97374	9.98586
1492	10.1974	10.0061	10.1265	10.1392	10.0726	9.99426	10.2929	9.91876	9.93075
1493	10.156	9.94195	10.0871	10.0995	10.0349	9.93037	10.2755	9.862	9.87376
1494	10.1148	9.88029	10.0477	10.06	9.99698	9.86887	10.2567	9.80677	9.81835
1495	10.0803	9.83532	10.0151	10.0271	9.96599	9.82414	10.2369	9.76663	9.77799
1496	10.1976	10.3545	10.0176	10.34	9.9718	9.99052	10.2207	9.79567	10.1601
1497	10.3475	10.6979	10.0553	10.4774	10.0145	10.2217	10.2124	9.88843	10.366
1498	10.3867	10.6362	10.1058	10.3943	10.0685	10.3244	10.2094	9.99799	10.3118
1499	10.4654	10.7241	10.1503	10.4047	10.1139	10.4587	10.209	10.0878	10.3549
1500	10.5505	10.7849	10.1891	10.3872	10.1509	10.589	10.2111	10.1584	10.3563
1501	10.5993	10.8153	10.2498	10.3815	10.18	10.6971	10.2151	10.2434	10.3633
1502	10.664	10.8765	10.354	10.3883	10.197	10.8696	10.221	10.364	10.3725
1503	10.7064	10.9061	10.4798	10.3909	10.2033	11.0367	10.2291	10.4959	10.3663
1504	10.6546	10.8105	10.5188	10.3799	10.2001	10.9929	10.2375	10.5184	10.3365
1505	10.5677	10.6633	10.4725	10.3534	10.1792	10.815	10.2435	10.4297	10.2781
1506	10.4747	10.5023	10.3197	10.3104	10.143	10.5223	10.2443	10.2144	10.1945
1507	10.4246	10.4133	10.2615	10.2763	10.1131	10.4006	10.2401	10.1219	10.1349
1508	10.3923	10.3596	10.2383	10.2482	10.0895	10.3524	10.2331	10.0851	10.0927
1509	10.3551	10.303	10.1989	10.2202	10.0648	10.2816	10.2245	10.0303	10.052
1510	10.3225	10.2526	10.1729	10.1908	10.039	10.2357	10.2147	9.99297	10.0103
1511	10.2867	10.1985	10.1372	10.1608	10.0121	10.1748	10.2038	9.94393	9.96795
1512	10.2525	10.1461	10.1079	10.1294	9.98401	10.1256	10.192	9.90272	9.92375
1513	10.2167	10.0925	10.0736	10.0978	9.95542	10.0687	10.1792	9.85575	9.87986
1514	10.1815	10.0394	10.0423	10.0651	9.92581	10.0178	10.1655	9.81254	9.83463
1515	10.1442	9.98336	10.0071	10.0311	9.89479	9.96034	10.1509	9.76418	9.78758
1516	10.1064	9.92659	9.97286	9.99583	9.86249	9.90505	10.1352	9.7168	9.73881
1517	10.0668	9.86736	9.93575	9.95915	9.82873	9.84531	10.1185	9.66576	9.6882
1518	10.0261	9.80668	9.89833	9.92096	9.79348	9.78569	10.1006	9.61421	9.63566
1519	9.99825	9.77644	9.87308	9.89575	9.77113	9.75538	10.0821	9.58893	9.61038
1520	10.0946	10.1968	9.88441	10.1444	9.78604	9.90613	10.0669	9.6353	9.92663
1521	10.2066	10.458	9.91364	10.2477	9.82054	10.084	10.0583	9.7111	10.0864
1522	10.385	10.7544	9.95145	10.3356	9.86206	10.3332	10.0564	9.79305	10.2162
1523	10.5517	10.9669	10.001	10.3691	9.91263	10.5702	10.0603	9.88769	10.2866
1524	10.6398	10.9547	10.0498	10.2993	9.95852	10.703	10.0678	9.97135	10.2256
1525	10.7219	11.0076	10.1464	10.291	9.99942	10.8788	10.0773	10.1015	10.2323
1526	10.6863	10.9571	10.2524	10.3138	10.0414	10.9251	10.0884	10.2412	10.2752
1527	10.7302	10.9941	10.3935	10.3296	10.0584	11.1006	10.1012	10.3945	10.2892
1528	10.6678	10.8841	10.4068	10.322	10.0643	11.0106	10.1139	10.3914	10.266
1529	10.5709	10.7291	10.3424	10.3039	10.0506	10.7939	10.1235	10.2839	10.2195
1530	10.4999	10.5891	10.2323	10.2602	10.0171	10.5736	10.128	10.1166	10.133
1531	10.4474	10.4989	10.1827	10.2324	9.99335	10.4538	10.1279	10.0356	10.0813
1532	10.4254	10.4592	10.1686	10.2108	9.97873	10.4227	10.1254	10.0121	10.0495
1533	10.3924	10.4116	10.1396	10.1921	9.9639	10.3619	10.1216	9.97281	10.0232
1534	10.3693	10.3743	10.1228	10.1705	9.9478	10.3307	10.1168	9.94873	9.99332
1535	10.341	10.3337	10.0987	10.1512	9.93239	10.2838	10.1113	9.9169	9.96753
1536	10.3178	10.298	10.0809	10.1303	9.91616	10.2521	10.1052	9.89266	9.93943
1537	10.2908	10.2583	10.0581	10.1097	9.89938	10.2096	10.0986	9.86232	9.91171
1538	10.267	10.2223	10.0391	10.0886	9.88249	10.1764	10.0914	9.83684	9.88361
1539	10.2419	10.186	10.0182	10.0684	9.86606	10.1391	10.0836	9.80978	9.85747
1540	10.2179	10.1509	9.99881	10.0475	9.84906	10.106	10.0753	9.78445	9.83027
1541	10.1916	10.1121	9.97668	10.0253	9.83061	10.067	10.0664	9.75499	9.80088
1542	10.1661	10.0745	9.95549	10.0029	9.81196	10.0309	10.0569	9.72702	9.77149
1543	10.1525	10.0651	9.94592	9.99295	9.80559	10.0218	10.0471	9.7236	9.76772
1544	10.189	10.2148	9.96306	10.0739	9.8256	10.099	10.0389	9.77268	9.88939
1545	10.2398	10.3385	9.99725	10.1231	9.86324	10.2057	10.0342	9.85249	9.9864
1546	10.3311	10.5216	10.0399	10.1933	9.90853	10.36	10.0336	9.94234	10.1051
1547	10.4145	10.656	10.0839	10.2353	9.95427	10.4981	10.0372	10.0273	10.1865
1548	10.4715	10.7033	10.1236	10.2366	9.99423	10.5923	10.0438	10.097	10.2094
1549	10.5947	10.8516	10.1969	10.2615	10.0362	10.7967	10.0532	10.2027	10.2589
1550	10.5489	10.7949	10.2396	10.2819	10.064	10.766	10.0643	10.2581	10.2883
1551	10.4812	10.6919	10.221	10.2828	10.066	10.639	10.0742	10.2207	10.2746
1552	10.4455	10.6018	10.1875	10.2535	10.0429	10.5432	10.0813	10.1481	10.2079
1553	10.4757	10.6233	10.3146	10.2513	10.0442	10.7105	10.0872	10.2838	10.1975
1554	10.4213	10.5251	10.2084	10.2253	10.0243	10.5203	10.092	10.1388	10.1443
1555	10.374	10.4366	10.149	10.1981	10.0006	10.3899	10.0935	10.0429	10.0903
1556	10.3616	10.4091	10.1506	10.1807	9.98768	10.3854	10.0927	10.0376	10.0623
1557	10.329	10.3544	10.1141	10.1602	9.97043	10.3103	10.0907	9.98357	10.0283
1558	10.3094	10.3186	10.1039	10.1393	9.95337	10.2879	10.0875	9.96451	9.99609
1559	10.277	10.2638	10.0713	10.1149	9.93223	10.2227	10.0831	9.91539	9.95719
1560	10.2515	10.2196	10.0527	10.09	9.91099	10.1863	10.0777	9.88507	9.91932
1561	10.2164	10.1598	10.0192	10.0607	9.88493	10.1211	10.071	9.8338	9.87314
1562	10.184	10.1046	9.99237	10.0301	9.85789	10.0706	10.0631	9.79146	9.82636
1563	10.1464	10.0418	9.95742	9.9971	9.82816	10.0052	10.0537	9.7385	9.77581
1564	10.1073	9.97597	9.9231	9.96048	9.79496	9.9422	10.0429	9.6852	9.71981
1565	10.0636	9.90331	9.88265	9.92076	9.75858	9.8684	10.0305	9.62363	9.65923
1566	10.0193	9.83069	9.84266	9.87925	9.72048	9.79762	10.0164	9.56323	9.59709
1567	9.9832	9.77988	9.81008	9.84678	9.69136	9.74646	10.0009	9.52097	9.55509
1568	10.0612	10.1324	9.82046	10.0554	9.70511	9.87373	9.98771	9.56411	9.82373
1569	10.2266	10.5684	9.85185	10.2591	9.74221	10.1145	9.98172	9.64335	10.0989
1570	10.3869	10.8094	9.89072	10.318	9.78527	10.3412	9.9831	9.72519	10.1958
1571	10.5405	10.9745	9.94814	10.3297	9.84425	10.5676	9.98994	9.83425	10.2438
1572	10.6874	11.0589	10.0009	10.2859	9.89403	10.7709	10.0006	9.9234	10.2143
1573	10.7922	11.1175	10.1133	10.2652	9.9384	10.9856	10.014	10.0705	10.2048
1574	10.8463	11.1714	10.2921	10.2949	9.98153	11.2104	10.0304	10.2881	10.2512
1575	10.8755	11.194	10.4679	10.3235	10.0154	11.3963	10.0499	10.4877	10.2868
1576	10.8404	11.109	10.5833	10.3229	10.0263	11.4357	10.0707	10.5935	10.2675
1577	10.7635	10.97	10.6221	10.3121	10.0249	11.3421	10.09	10.6011	10.229
1578	10.6255	10.7463	10.3502	10.2764	10.0005	10.8379	10.1033	10.2426	10.1508
1579	10.567	10.6388	10.2675	10.2472	9.97796	10.6591	10.1091	10.1126	10.0924
1580	10.5355	10.5812	10.2573	10.2235	9.96106	10.6175	10.1111	10.0883	10.0524
1581	10.4906	10.5064	10.2034	10.1957	9.93836	10.5106	10.1107	10.0096	10.0055
1582	10.4552	10.4454	10.1823	10.1663	9.91449	10.4608	10.1083	9.97342	9.95845
1583	10.4124	10.3748	10.1372	10.1348	9.88772	10.3741	10.1043	9.90737	9.90821
1584	10.3739	10.3101	10.1088	10.1017	9.85955	10.3164	10.0987	9.86263	9.85677
1585	10.3299	10.2376	10.066	10.066	9.82845	10.2357	10.0915	9.7993	9.80139
1586	10.2862	10.1646	10.0302	10.0275	9.79462	10.167	10.0826	9.74399	9.74208
1587	10.2368	10.0822	9.98371	9.98478	9.75643	10.0804	10.072	9.67385	9.67593
1588	10.1861	9.99788	9.93962	9.93914	9.7154	9.99861	10.0595	9.60628	9.60601
1589	10.1313	9.90791	9.88887	9.89037	9.67113	9.90647	10.045	9.5301	9.53184
1590	10.0751	9.81657	9.83856	9.83916	9.6245	9.81662	10.0284	9.45482	9.45519
1591	10.0313	9.75678	9.79929	9.80092	9.59075	9.75571	10.0101	9.40559	9.40697
1592	10.1366	10.2589	9.8006	10.1089	9.59783	9.90958	9.99509	9.43599	9.78599
1593	10.2686	10.5731	9.8243	10.2363	9.63012	10.1071	9.98749	9.50505	9.97257
1594	10.3811	10.687	9.85748	10.2311	9.66956	10.2774	9.98563	9.58224	9.99414
1595	10.5228	10.8556	9.89322	10.2487	9.70878	10.4746	9.98787	9.65511	10.0384
1596	10.6494	10.9087	9.93449	10.1895	9.74908	10.6514	9.99323	9.72959	9.98959
1597	10.7024	10.9161	10.0252	10.1654	9.78373	10.7931	10.0005	9.85176	9.97685
1598	10.7397	10.9269	10.167	10.163	9.8002	10.9697	10.0097	10.0124	9.9716
1599	10.7479	10.9256	10.3061	10.1775	9.81919	11.106	10.0208	10.168	9.9886
1600	10.6325	10.7618	10.2778	10.1741	9.82992	10.9073	10.0312	10.1243	9.97968
1601	10.5961	10.6785	10.3668	10.1531	9.81712	10.9392	10.0394	10.1941	9.93369
1602	10.4721	10.4683	10.1467	10.0995	9.77607	10.5342	10.0429	9.8967	9.83101
1603	10.3962	10.3402	10.045	10.0584	9.7417	10.3268	10.0399	9.74475	9.75838
1604	10.3614	10.2799	10.0373	10.0241	9.71573	10.2987	10.0332	9.72585	9.70778
1605	10.3038	10.1921	9.96988	9.98707	9.68455	10.1728	10.0242	9.63296	9.6524
1606	10.2628	10.1266	9.94659	9.94863	9.65297	10.1269	10.0133	9.59696	9.59747
1607	10.2103	10.0476	9.89159	9.90963	9.6195	10.0282	10.0008	9.5222	9.54187
1608	10.1656	9.97871	9.85926	9.86878	9.58477	9.9707	9.98676	9.47591	9.48467
1609	10.1166	9.90741	9.81174	9.82965	9.55102	9.88913	9.97138	9.41307	9.43164
1610	10.0724	9.84307	9.7769	9.78998	9.51705	9.83145	9.95475	9.36676	9.37907
1611	10.0227	9.77057	9.73069	9.74812	9.48048	9.75364	9.93689	9.30534	9.32263
1612	9.97607	9.7035	9.69175	9.70641	9.4442	9.69047	9.91778	9.25412	9.2678
1613	9.92671	9.6332	9.64685	9.66371	9.40668	9.61746	9.89745	9.1957	9.21185
1614	9.87751	9.56313	9.6044	9.61962	9.36783	9.5497	9.87585	9.14021	9.15423
1615	9.85829	9.6416	9.57443	9.67603	9.34463	9.52988	9.85424	9.11274	9.22499
1616	9.96122	10.1024	9.5771	9.95012	9.35425	9.68273	9.83708	9.147	9.56777
1617	10.1072	10.4326	9.60206	10.0808	9.38894	9.89717	9.82747	9.21934	9.75683
1618	10.2586	10.634	9.64071	10.1132	9.4344	10.1181	9.8244	9.30745	9.82614
1619	10.406	10.7807	9.68448	10.1103	9.48202	10.3281	9.82618	9.39552	9.85103
1620	10.5286	10.8201	9.73464	10.0465	9.53104	10.5073	9.83116	9.48669	9.80267
1621	10.5903	10.8233	9.83137	10.013	9.56579	10.6633	9.8381	9.61441	9.7771
1622	10.636	10.8532	9.99276	10.0207	9.59216	10.8693	9.84722	9.80465	9.79097
1623	10.6401	10.8431	10.1407	10.0342	9.61402	11.0077	9.85864	9.97108	9.80807
1624	10.6133	10.7687	10.2778	10.0233	9.6183	11.0939	9.87123	10.105	9.78077
1625	10.5315	10.6228	10.3255	9.99979	9.60699	11.0181	9.88283	10.1232	9.72813
1626	10.3884	10.3961	10.0842	9.95785	9.57991	10.5515	9.88901	9.80403	9.64848
1627	10.318	10.2774	9.95222	9.9213	9.55292	10.3127	9.88801	9.62119	9.58594
1628	10.2767	10.2132	9.92297	9.89332	9.53432	10.2451	9.88278	9.57909	9.54752
1629	10.2348	10.154	9.87773	9.86665	9.51477	10.1628	9.87548	9.52147	9.51284
1630	10.1985	10.1031	9.8518	9.83996	9.49557	10.1138	9.86684	9.49	9.47976
1631	10.1618	10.0535	9.81652	9.81409	9.47611	10.0533	9.85729	9.44779	9.44821
1632	10.1254	10.0016	9.78874	9.7855	9.45418	10.0035	9.84692	9.41321	9.41172
1633	10.0902	9.95342	9.75717	9.75874	9.4335	9.9502	9.8358	9.37541	9.37895
1634	10.0595	9.91421	9.73397	9.73491	9.41586	9.91267	9.82411	9.35063	9.35264
1635	10.0285	9.87457	9.7077	9.71109	9.39789	9.87056	9.81199	9.32179	9.32616
1636	9.99726	9.83326	9.68316	9.68609	9.37878	9.83043	9.79941	9.29406	9.29735
1637	9.96721	9.79502	9.6583	9.66246	9.36082	9.79104	9.78635	9.26697	9.27132
1638	9.93775	9.75771	9.63505	9.63888	9.34289	9.75453	9.77285	9.24198	9.2456
1639	9.93646	9.85771	9.62507	9.70863	9.33959	9.76407	9.76004	9.24417	9.33827
1640	9.9876	10.05	9.64331	9.81047	9.36469	9.86191	9.75025	9.30066	9.48957
1641	10.0244	10.0925	9.67893	9.80429	9.40741	9.95546	9.74404	9.38789	9.52602
1642	10.1473	10.3482	9.72301	9.90658	9.45696	10.1493	9.74208	9.48423	9.68426
1643	10.1851	10.3847	9.76418	9.90824	9.50261	10.2329	9.74418	9.56699	9.72012
1644	10.204	10.3743	9.80395	9.89716	9.54547	10.2852	9.74821	9.64193	9.73241
1645	10.2003	10.3763	9.83294	9.91524	9.57269	10.2996	9.75308	9.6888	9.76654
1646	10.1409	10.2539	9.81081	9.88185	9.55667	10.1912	9.75686	9.63884	9.70281
1647	10.2081	10.3483	9.88516	9.90358	9.5798	10.344	9.76016	9.73539	9.74061
1648	10.2321	10.3598	9.96844	9.89764	9.58588	10.4568	9.76501	9.82745	9.73134
1649	10.2183	10.3065	10.0586	9.87529	9.56843	10.5277	9.77068	9.90144	9.68047
1650	10.1491	10.1839	9.96981	9.84484	9.54933	10.3343	9.77457	9.77322	9.62292
1651	10.0968	10.0943	9.84677	9.81938	9.52959	10.1258	9.77447	9.60813	9.57653
1652	10.0795	10.0662	9.82961	9.80478	9.52249	10.0929	9.77147	9.58587	9.5594
1653	10.0559	10.0338	9.80619	9.79107	9.51329	10.0481	9.76727	9.55743	9.54316
1654	10.0389	10.0107	9.79232	9.77753	9.50568	10.0251	9.7624	9.54344	9.52938
1655	10.0184	9.98382	9.77417	9.76432	9.49691	9.99237	9.75711	9.52352	9.51508
1656	10.0013	9.96126	9.76087	9.75105	9.48886	9.97039	9.75149	9.51035	9.50151
1657	9.98368	9.93947	9.74652	9.73929	9.48152	9.94577	9.74563	9.49638	9.49024
1658	9.96922	9.92283	9.73601	9.72877	9.47582	9.92965	9.73963	9.48837	9.48181
1659	9.95511	9.90767	9.7255	9.71965	9.47105	9.91307	9.73358	9.48078	9.47556
1660	9.94423	9.8984	9.71853	9.71268	9.46862	9.90416	9.72758	9.47906	9.47356
1661	9.93376	9.88995	9.71171	9.70664	9.46682	9.89495	9.72171	9.47753	9.47272
1662	9.92326	9.88021	9.70499	9.69994	9.46442	9.88542	9.71596	9.47511	9.47013
1663	9.91548	9.87635	9.70081	9.69621	9.46479	9.88114	9.71035	9.47757	9.47297
1664	9.91044	9.87775	9.69937	9.69483	9.46749	9.88263	9.70502	9.48479	9.48013
1665	9.9158	9.90175	9.70817	9.70391	9.48047	9.90637	9.70034	9.51196	9.50754
1666	9.91081	9.90038	9.70657	9.70237	9.48277	9.90501	9.6963	9.51657	9.51214
1667	9.92357	9.93764	9.72257	9.71856	9.50264	9.94208	9.69304	9.55545	9.55119
1668	9.92839	9.95533	9.73053	9.7266	9.51424	9.95974	9.6908	9.57693	9.57272
1669	9.94195	9.9899	9.7471	9.74332	9.53439	9.99415	9.68955	9.61342	9.60934
1670	9.96892	10.0482	9.77497	9.76836	9.5627	10.0557	9.68975	9.66925	9.66194
1671	9.9683	10.0489	9.77841	9.77378	9.57126	10.0542	9.691	9.67676	9.67168
1672	9.96227	10.035	9.77563	9.77182	9.57242	10.0392	9.69224	9.67031	9.66626
1673	9.93941	9.98211	9.75526	9.75118	9.55491	9.98668	9.6925	9.62827	9.62386
1674	9.92339	9.9496	9.74232	9.7387	9.54563	9.9536	9.69141	9.60452	9.60067
1675	9.91355	9.93316	9.73516	9.73144	9.54155	9.93732	9.68944	9.59466	9.59065
1676	9.90353	9.91816	9.72809	9.72466	9.53795	9.92196	9.68697	9.58622	9.58256
1677	9.89509	9.90707	9.72235	9.71891	9.53531	9.91091	9.6842	9.58098	9.57729
1678	9.88545	9.8938	9.71553	9.7123	9.53178	9.89739	9.68122	9.57389	9.57043
1679	9.8765	9.88214	9.70924	9.70604	9.52857	9.8857	9.67807	9.568	9.56458
1680	9.86676	9.86895	9.70222	9.69918	9.52469	9.87233	9.67475	9.56077	9.55752
1681	9.85634	9.8543	9.69441	9.69143	9.51989	9.85762	9.67125	9.55206	9.54887
1682	9.84494	9.83776	9.68565	9.68279	9.51415	9.84093	9.6675	9.54161	9.53856
1683	9.83343	9.82131	9.6767	9.67392	9.50815	9.8244	9.66348	9.53108	9.52811
1684	9.82036	9.80173	9.66619	9.66352	9.50057	9.8047	9.65914	9.51769	9.51484
1685	9.80661	9.78115	9.65497	9.65237	9.49222	9.78403	9.65443	9.50325	9.50048
1686	9.79302	9.76153	9.64389	9.64139	9.484	9.76431	9.64934	9.48956	9.4869
1687	9.78142	9.74692	9.63475	9.63233	9.47767	9.7496	9.64396	9.4802	9.47762
1688	9.77037	9.73379	9.62614	9.6238	9.47181	9.73638	9.63839	9.47208	9.4696
1689	9.76313	9.72927	9.62129	9.61903	9.46966	9.73177	9.6328	9.47154	9.46914
1690	9.7545	9.72123	9.61499	9.61281	9.46599	9.72365	9.62728	9.46782	9.4655
1691	9.75543	9.73422	9.61817	9.61606	9.47173	9.73656	9.62207	9.48277	9.48053
1692	9.75194	9.73623	9.61687	9.61484	9.47291	9.73848	9.61733	9.4879	9.48574
1693	9.74005	9.71783	9.60712	9.60515	9.46557	9.72	9.61265	9.47478	9.4727
1694	9.74338	9.73439	9.61255	9.61065	9.47335	9.73649	9.60812	9.4927	9.49069
1695	9.73845	9.73133	9.60964	9.60781	9.47273	9.73336	9.60397	9.49316	9.49122
1696	9.72827	9.71556	9.60146	9.59969	9.4668	9.71752	9.59977	9.48216	9.48029
1697	9.71782	9.69999	9.59299	9.59128	9.46055	9.70188	9.59527	9.47124	9.46943
1698	9.70587	9.6815	9.58301	9.58136	9.45277	9.68332	9.59041	9.45762	9.45588
1699	9.69419	9.66466	9.57329	9.57169	9.44523	9.66642	9.58515	9.44536	9.44367
1700	9.68365	9.6509	9.56468	9.56314	9.43878	9.65261	9.57959	9.43579	9.43416
1701	9.67383	9.6394	9.55678	9.55529	9.433	9.64105	9.57381	9.42813	9.42656
1702	9.66245	9.62441	9.5473	9.54585	9.42561	9.626	9.56785	9.41732	9.4158
1703	9.65096	9.60953	9.53767	9.53627	9.41804	9.61107	9.56167	9.40652	9.40505
1704	9.63879	9.59337	9.52735	9.526	9.40976	9.59486	9.55525	9.39453	9.39311
1705	9.62723	9.579	9.51762	9.51631	9.40204	9.58044	9.5486	9.38403	9.38265
1706	9.6155	9.56442	9.50768	9.50642	9.39408	9.56582	9.54177	9.3733	9.37197
1707	9.60362	9.54976	9.49758	9.49636	9.38593	9.55111	9.53475	9.36241	9.36113
1708	9.59158	9.53491	9.48729	9.48611	9.37756	9.53621	9.52755	9.35129	9.35005
1709	9.57938	9.51989	9.47682	9.47568	9.36897	9.52116	9.52017	9.33995	9.33875
1710	9.567	9.50468	9.46615	9.46505	9.36017	9.5059	9.51261	9.32837	9.32721
1711	9.56326	9.50913	9.46408	9.46301	9.35991	9.51032	9.50513	9.33428	9.33315
1712	9.61807	9.71011	9.49225	9.57681	9.39032	9.61397	9.49982	9.4001	9.49638
1713	9.66935	9.81278	9.53322	9.61355	9.43381	9.72178	9.49827	9.48767	9.57904
1714	9.66234	9.75713	9.55155	9.57869	9.45406	9.72995	9.49872	9.52424	9.55186
1715	9.75792	9.94628	9.59892	9.65566	9.50254	9.8862	9.50132	9.6158	9.67616
1716	9.7635	9.94674	9.626	9.66128	9.53026	9.9117	9.50642	9.66262	9.69811
1717	9.72169	9.8512	9.6083	9.63429	9.5133	9.82763	9.5111	9.6162	9.6401
1718	9.70744	9.80867	9.59128	9.61847	9.4973	9.78344	9.51378	9.57489	9.60048
1719	9.71639	9.82704	9.6073	9.63071	9.51445	9.80618	9.51561	9.60421	9.6254
1720	9.7235	9.8401	9.61331	9.63735	9.5216	9.81814	9.51762	9.61457	9.63684
1721	9.69523	9.77375	9.58943	9.61132	9.49891	9.75414	9.51891	9.56354	9.58347
1722	9.68254	9.74538	9.57686	9.59897	9.48763	9.7252	9.5188	9.53838	9.55885
1723	9.6676	9.71543	9.56504	9.58587	9.47716	9.6966	9.51773	9.51709	9.53623
1724	9.65887	9.70064	9.55712	9.57793	9.47061	9.68158	9.51602	9.50501	9.52436
1725	9.64965	9.68606	9.55031	9.57029	9.46519	9.66784	9.51398	9.49605	9.51457
1726	9.64185	9.67453	9.54365	9.56349	9.45991	9.6563	9.51175	9.4875	9.50602
1727	9.63305	9.66112	9.53684	9.55609	9.45448	9.64347	9.50938	9.47886	9.49681
1728	9.6241	9.64723	9.52921	9.54824	9.44821	9.6297	9.50684	9.46851	9.48632
1729	9.61393	9.63091	9.52081	9.53938	9.44117	9.61382	9.50408	9.4568	9.47418
1730	9.60225	9.61134	9.51053	9.52885	9.43224	9.59445	9.50102	9.44146	9.45864
1731	9.58958	9.5902	9.49953	9.51746	9.42259	9.57368	9.49757	9.42511	9.44191
1732	9.5761	9.56781	9.4875	9.50516	9.41192	9.55151	9.49367	9.40718	9.42375
1733	9.56169	9.54412	9.4747	9.49201	9.40047	9.52815	9.48928	9.38825	9.40449
1734	9.54551	9.51717	9.46001	9.47704	9.38715	9.50146	9.48434	9.36613	9.38212
1735	9.54549	9.54367	9.45905	9.49247	9.38767	9.50927	9.47938	9.37234	9.40702
1736	9.59371	9.69562	9.49127	9.57144	9.42168	9.6081	9.47639	9.44477	9.53266
1737	9.66721	9.86471	9.53929	9.64643	9.47161	9.74732	9.47736	9.54445	9.66239
1738	9.79207	10.1168	9.58919	9.75235	9.52298	9.93791	9.48335	9.63967	9.81934
1739	9.70226	9.88172	9.57294	9.65341	9.5077	9.79914	9.49055	9.59559	9.67905
1740	9.71449	9.88267	9.60375	9.65989	9.53924	9.83158	9.49617	9.6484	9.70029
1741	9.83727	10.0913	9.67445	9.727	9.59812	10.0432	9.50381	9.7726	9.82133
1742	9.82566	10.0653	9.69962	9.73519	9.61919	10.0375	9.51384	9.80508	9.83363
1743	9.79097	9.99734	9.67583	9.72636	9.6056	9.95084	9.52308	9.75075	9.79776
1744	9.82272	10.0256	9.72907	9.73403	9.62124	10.0309	9.5315	9.81179	9.80713
1745	9.80883	9.99753	9.71674	9.73354	9.6193	9.98832	9.5396	9.78579	9.79538
1746	9.7722	9.90903	9.6708	9.70361	9.5946	9.88012	9.54574	9.70036	9.7298
1747	9.76026	9.87983	9.66064	9.69302	9.58398	9.85069	9.54967	9.67508	9.70468
1748	9.74417	9.84274	9.64567	9.67873	9.57327	9.81245	9.55223	9.64623	9.67704
1749	9.73461	9.824	9.63795	9.67035	9.56567	9.79424	9.55382	9.63125	9.66149
1750	9.71907	9.79166	9.6238	9.65625	9.55432	9.76166	9.55464	9.60604	9.63654
1751	9.70641	9.76791	9.61289	9.64471	9.54403	9.73851	9.55473	9.58694	9.61681
1752	9.68991	9.73565	9.5979	9.62948	9.53112	9.70641	9.5541	9.56133	9.59106
1753	9.67299	9.7041	9.58271	9.61369	9.51683	9.67546	9.55269	9.53538	9.5645
1754	9.65361	9.66768	9.56492	9.59553	9.50077	9.63938	9.55044	9.50563	9.53442
1755	9.63551	9.63585	9.54854	9.57857	9.48548	9.60812	9.54734	9.47934	9.50756
1756	9.61471	9.5988	9.52939	9.55899	9.46788	9.57147	9.5434	9.44865	9.47645
1757	9.59308	9.56128	9.50947	9.53853	9.44918	9.5345	9.53856	9.41711	9.44436
1758	9.5696	9.52077	9.48768	9.51627	9.42885	9.49443	9.53278	9.38297	9.40977
1759	9.57902	9.64046	9.48633	9.60174	9.42947	9.51537	9.52742	9.39072	9.51637
1760	9.6355	9.79873	9.51917	9.67703	9.46528	9.62564	9.52486	9.46633	9.64024
1761	9.72197	9.97667	9.56787	9.74905	9.51667	9.7806	9.52657	9.56816	9.76532
1762	9.87809	10.2914	9.61919	9.87978	9.56991	10.0079	9.53384	9.66588	9.9506
1763	10.0124	10.4634	9.67925	9.91899	9.63016	10.2081	9.54667	9.77125	10.0282
1764	10.1668	10.6055	9.73828	9.92173	9.68647	10.4195	9.5636	9.86553	10.0532
1765	10.285	10.7063	9.8463	9.92891	9.73521	10.6379	9.58385	10.0034	10.0734
1766	10.3093	10.7293	9.98577	9.96835	9.7833	10.7756	9.60682	10.1731	10.1281
1767	10.3085	10.7268	10.0843	10.0102	9.82626	10.8343	9.63143	10.2882	10.1814
1768	10.3574	10.755	10.2671	10.0281	9.85209	11.0452	9.65759	10.4805	10.1907
1769	10.2745	10.6116	10.1945	10.0245	9.85352	10.8167	9.68265	10.3614	10.1561
1770	10.1864	10.4428	10.0286	9.99522	9.83111	10.4822	9.70193	10.1186	10.079
1771	10.1669	10.386	10.006	9.97972	9.81885	10.4141	9.71575	10.0639	10.0358
1772	10.1438	10.3384	9.98616	9.97054	9.81385	10.3528	9.72671	10.0267	10.0122
1773	10.1311	10.3069	9.97394	9.96059	9.80658	10.3191	9.73594	10.0003	9.98833
1774	10.1118	10.2682	9.95793	9.9498	9.79911	10.2744	9.74389	9.9713	9.9652
1775	10.0969	10.235	9.94462	9.93744	9.78931	10.2407	9.75075	9.94491	9.93937
1776	10.0776	10.196	9.92837	9.92383	9.77864	10.199	9.75659	9.91541	9.9125
1777	10.0597	10.1585	9.91267	9.90852	9.76588	10.1617	9.7614	9.88581	9.88285
1778	10.0386	10.1165	9.89448	9.89168	9.75181	10.1184	9.76513	9.85321	9.85143
1779	10.0188	10.0772	9.8771	9.87445	9.73715	10.0794	9.76778	9.82214	9.82016
1780	9.9968	10.0352	9.85794	9.85599	9.72139	10.0369	9.76933	9.78915	9.78769
1781	9.97156	9.98651	9.83529	9.83339	9.70139	9.98835	9.76967	9.74953	9.74787
1782	9.9432	9.93301	9.80977	9.80822	9.6789	9.9346	9.76861	9.70576	9.70434
1783	9.93995	9.97809	9.80356	9.84336	9.67565	9.93286	9.76706	9.70212	9.74758
1784	9.99115	10.1487	9.83162	9.93603	9.7075	10.0303	9.76749	9.76729	9.88606
1785	10.1082	10.4395	9.88147	10.0763	9.76131	10.2202	9.77274	9.87054	10.0905
1786	10.3033	10.826	9.93673	10.2347	9.82012	10.4931	9.78489	9.97399	10.308
1787	10.4509	10.9932	10.0009	10.2636	9.8857	10.7066	9.80326	10.0839	10.3721
1788	10.536	11.0159	10.0691	10.2396	9.95241	10.8414	9.82502	10.1939	10.37
1789	10.6584	11.1209	10.1786	10.2514	10.0062	11.0614	9.84917	10.3351	10.396
1790	10.7032	11.1633	10.321	10.289	10.0529	11.2241	9.87586	10.5035	10.4439
1791	10.748	11.1901	10.4841	10.3144	10.0829	11.4043	9.9047	10.6759	10.4624
1792	10.7382	11.1475	10.5876	10.3328	10.1097	11.4529	9.93447	10.7753	10.4698
1793	10.6641	11.0163	10.5653	10.3346	10.1189	11.2851	9.9623	10.7162	10.4469
1794	10.5835	10.8585	10.3878	10.3075	10.0996	10.9474	9.98454	10.4626	10.3731
1795	10.5497	10.7833	10.3421	10.2937	10.0907	10.8298	10.001	10.38	10.3332
1796	10.5432	10.7639	10.3453	10.2928	10.0947	10.8151	10.0145	10.3767	10.3253
1797	10.5319	10.7425	10.3305	10.2935	10.0991	10.7749	10.0267	10.3543	10.3216
1798	10.528	10.7313	10.3337	10.2941	10.1035	10.7678	10.0381	10.3553	10.3187
1799	10.5213	10.717	10.3266	10.2953	10.1081	10.7441	10.049	10.344	10.3167
1800	10.5183	10.7074	10.329	10.2963	10.1125	10.7371	10.0595	10.3443	10.3145
1801	10.5149	10.6983	10.3269	10.2988	10.118	10.723	10.0697	10.3399	10.3149
1802	10.5163	10.6979	10.3326	10.3039	10.1263	10.7242	10.0798	10.3472	10.3208
1803	10.5179	10.6986	10.3365	10.3103	10.1356	10.7222	10.0897	10.3526	10.3288
1804	10.5212	10.7012	10.3435	10.3171	10.1454	10.7256	10.0996	10.3618	10.3373
1805	10.5245	10.7039	10.3492	10.3244	10.1556	10.7268	10.1095	10.3695	10.3464
1806	10.529	10.7082	10.357	10.3323	10.1662	10.7314	10.1194	10.3796	10.3563
1807	10.5735	10.9561	10.384	10.5162	10.1982	10.801	10.1311	10.4284	10.5835
1808	10.6922	11.2877	10.4443	10.7055	10.2646	10.9869	10.148	10.5405	10.8419
1809	10.799	11.4158	10.5212	10.7423	10.3481	11.1673	10.1702	10.6795	10.929
1810	10.8838	11.5005	10.5986	10.7721	10.4296	11.3132	10.1963	10.8111	10.9994
1811	10.9929	11.6378	10.6723	10.8273	10.5059	11.4767	10.2254	10.9283	11.0907
1812	11.2229	11.9168	10.7446	10.888	10.5777	11.7715	10.2583	11.0337	11.1801
1813	11.1843	11.8472	10.8332	10.9207	10.6513	11.7673	10.2938	11.1558	11.2368
1814	11.2241	11.8818	10.9336	10.9687	10.711	11.8622	10.3299	11.2782	11.2988
1815	11.2725	11.9296	11.0007	11.0114	10.7568	11.9362	10.3666	11.3489	11.343
1816	11.238	11.8528	11.001	11.0309	10.7842	11.8353	10.4022	11.3282	11.3465
1817	11.2407	11.814	10.9951	11.0357	10.7925	11.7815	10.435	11.2874	11.3205
1818	11.2139	11.7284	10.9795	11.0251	10.788	11.689	10.4646	11.2307	11.2708
1819	11.2199	11.7081	10.9815	11.0301	10.7965	11.6639	10.4914	11.2114	11.2562
1820	11.2207	11.6898	10.9932	11.0394	10.8106	11.6481	10.5165	11.2132	11.2556
1821	11.2277	11.6803	10.9997	11.0471	10.8217	11.6366	10.5404	11.2078	11.2521
1822	11.2292	11.6646	11.0085	11.0542	10.833	11.6227	10.5634	11.2073	11.2498
1823	11.2331	11.6518	11.0137	11.0597	10.8419	11.6092	10.5856	11.2012	11.2444
1824	11.2341	11.6361	11.0203	11.065	10.851	11.5949	10.6069	11.1981	11.24
1825	11.2343	11.6175	11.0227	11.0672	10.8566	11.5763	10.6273	11.1879	11.2298
1826	11.2301	11.5918	11.023	11.0665	10.8596	11.5516	10.6467	11.1743	11.2152
1827	11.2249	11.5643	11.0206	11.0636	10.8602	11.5244	10.6649	11.1566	11.1971
1828	11.2166	11.5325	11.0164	11.0586	10.8586	11.4935	10.6819	11.1366	11.1762
1829	11.2067	11.4985	11.0096	11.0512	10.8547	11.46	10.6975	11.1129	11.1521
1830	11.1941	11.4606	11.0007	11.0415	10.8486	11.4229	10.7117	11.0866	11.1249
1831	11.1914	11.4471	11.0013	11.0415	10.852	11.41	10.7248	11.0811	11.1188
1832	11.241	11.5864	11.0414	11.1235	10.895	11.5016	10.7387	11.1559	11.2413
1833	11.262	11.5998	11.073	11.1273	10.9295	11.5465	10.7545	11.2104	11.2645
1834	11.3116	11.6864	11.12	11.1726	10.9788	11.6365	10.772	11.2918	11.3424
1835	11.3706	11.798	11.1721	11.2316	11.033	11.7398	10.7918	11.3802	11.4391
1836	11.3969	11.8172	11.2011	11.2492	11.0638	11.7728	10.8133	11.4166	11.4618
1837	11.5586	12.042	11.2875	11.3114	11.1263	12.0246	10.8371	11.5437	11.5618
1838	11.5908	12.0919	11.361	11.3575	11.1767	12.1058	10.8641	11.6414	11.6282
1839	11.6282	12.1265	11.4481	11.3905	11.2095	12.2004	10.8925	11.7344	11.6609
1840	11.5986	12.0635	11.4141	11.4024	11.2255	12.0839	10.9203	11.6753	11.6553
1841	11.5783	12.0066	11.4091	11.4076	11.2322	12.0118	10.9454	11.6427	11.6377
1842	11.5646	11.9417	11.387	11.3896	11.2179	11.9426	10.9675	11.5801	11.5796
1843	11.5434	11.8854	11.3686	11.3836	11.214	11.8705	10.9866	11.534	11.5491
1844	11.5454	11.8692	11.3734	11.382	11.2156	11.8624	11.0036	11.5263	11.5335
1845	11.5303	11.8287	11.3612	11.3761	11.2122	11.8141	11.0191	11.4953	11.5102
1846	11.526	11.8061	11.3597	11.371	11.21	11.7963	11.0331	11.4812	11.4915
1847	11.5111	11.7675	11.3477	11.3622	11.2038	11.7537	11.0458	11.452	11.4661
1848	11.5011	11.7372	11.3405	11.3529	11.1973	11.7262	11.0572	11.4304	11.4418
1849	11.4822	11.6919	11.3245	11.3384	11.1855	11.6789	11.0672	11.395	11.4084
1850	11.4641	11.6481	11.3092	11.3219	11.1718	11.6368	11.0756	11.3609	11.3726
1851	11.4415	11.5982	11.2895	11.3029	11.1556	11.5859	11.0825	11.321	11.3336
1852	11.4183	11.548	11.2692	11.2818	11.1373	11.5368	11.0877	11.2807	11.2923
1853	11.3907	11.4913	11.2445	11.2574	11.1156	11.4796	11.0911	11.2342	11.2462
1854	11.3612	11.4323	11.2179	11.2304	11.0914	11.4213	11.0927	11.1855	11.1968
1855	11.3628	11.52	11.2138	11.3001	11.0907	11.425	11.0939	11.1842	11.2797
1856	11.4743	11.9299	11.2559	11.5462	11.1376	11.6033	11.0991	11.2745	11.6019
1857	11.5455	11.9955	11.3128	11.5427	11.2001	11.7412	11.1096	11.3883	11.644
1858	11.6959	12.2506	11.3687	11.6404	11.2596	11.9577	11.1247	11.4901	11.7846
1859	11.8314	12.438	11.4306	11.6961	11.323	12.1548	11.1446	11.5943	11.8792
1860	11.8995	12.4395	11.4999	11.6709	11.3914	12.2715	11.1676	11.7063	11.8763
1861	12.0184	12.5642	11.5961	11.6995	11.441	12.4742	11.1926	11.8282	11.9197
1862	12.0929	12.6218	11.7383	11.7195	11.4789	12.6723	11.2202	11.9876	11.9387
1863	12.0815	12.6047	11.8272	11.7604	11.518	12.7059	11.2491	12.0849	11.9845
1864	12.0879	12.57	11.9387	11.7678	11.5382	12.7846	11.2782	12.1889	11.9749
1865	12.0783	12.5193	12.0643	11.7718	11.5465	12.8655	11.3069	12.2994	11.9531
1866	11.99	12.349	11.9056	11.7457	11.5325	12.5357	11.3322	12.0693	11.8821
1867	11.9502	12.2592	11.7816	11.728	11.5193	12.3151	11.3513	11.8872	11.8309
1868	11.9318	12.2099	11.7651	11.7151	11.513	12.2598	11.3661	11.8486	11.7986
1869	11.909	12.1601	11.737	11.7017	11.5026	12.1917	11.3784	11.7978	11.7659
1870	11.8905	12.1176	11.7221	11.6875	11.4932	12.1492	11.3889	11.7673	11.7357
1871	11.8694	12.0738	11.7	11.673	11.4817	12.0968	11.3979	11.7281	11.705
1872	11.8472	12.0263	11.6814	11.6547	11.4674	12.05	11.4054	11.6925	11.6688
1873	11.8231	11.9774	11.6583	11.6357	11.4514	11.9968	11.4116	11.6513	11.6318
1874	11.7993	11.9291	11.6379	11.6153	11.4348	11.9493	11.4163	11.6143	11.5942
1875	11.7731	11.8781	11.6137	11.5934	11.4161	11.8961	11.4197	11.5723	11.5543
1876	11.7457	11.8251	11.5895	11.5694	11.3957	11.8435	11.4216	11.5303	11.5119
1877	11.716	11.7694	11.5623	11.5435	11.3731	11.7866	11.422	11.4843	11.4671
1878	11.686	11.7144	11.5355	11.5169	11.35	11.7318	11.4209	11.4398	11.4224
1879	11.6749	11.7041	11.5271	11.5093	11.3456	11.7208	11.4189	11.4342	11.4175
1880	11.6967	11.7796	11.5473	11.5448	11.3695	11.7792	11.4178	11.486	11.4864
1881	11.7793	12.0182	11.585	11.6676	11.4112	11.9213	11.42	11.5686	11.6657
1882	11.946	12.3791	11.6389	11.8233	11.4688	12.1675	11.4284	11.6746	11.8868
1883	11.9951	12.4015	11.6978	11.8147	11.5306	12.2707	11.4419	11.7821	11.9137
1884	11.9729	12.3128	11.7327	11.7887	11.5672	12.2566	11.4566	11.836	11.8929
1885	12.0488	12.4144	11.793	11.8262	11.6133	12.3854	11.4721	11.9252	11.9548
1886	12.0892	12.4591	11.8594	11.8507	11.6477	12.4785	11.4892	12.0093	11.9904
1887	12.0727	12.4172	11.8798	11.8575	11.6563	12.4508	11.5065	12.0156	11.9822
1888	12.1399	12.4664	12.0487	11.8584	11.6649	12.6895	11.5243	12.1904	11.9675
1889	12.1148	12.3926	12.1256	11.8437	11.6557	12.7171	11.5427	12.2446	11.9196
1890	12.0226	12.2272	11.9055	11.8127	11.6327	12.3284	11.5573	11.9485	11.8465
1891	11.9895	12.1507	11.8469	11.7872	11.611	12.2076	11.5662	11.8474	11.7899
1892	11.9617	12.0923	11.8322	11.7656	11.594	12.1572	11.5717	11.813	11.7477
1893	11.9335	12.037	11.7932	11.7429	11.5743	12.0822	11.5751	11.7508	11.7051
1894	11.9024	11.9772	11.7709	11.7166	11.5518	12.028	11.5765	11.7096	11.6584
1895	11.8712	11.9194	11.7353	11.6898	11.5281	11.96	11.5762	11.6531	11.6121
1896	11.8352	11.8526	11.7053	11.6579	11.4996	11.8964	11.5742	11.6018	11.5576
1897	11.7975	11.7843	11.6666	11.6242	11.4689	11.8226	11.5704	11.5398	11.5011
1898	11.7605	11.72	11.6342	11.591	11.4391	11.76	11.5649	11.4883	11.4479
1899	11.7213	11.6528	11.5957	11.5554	11.4067	11.6896	11.5577	11.429	11.3917
1900	11.6788	11.5801	11.557	11.5165	11.3711	11.6177	11.5488	11.3683	11.3304
1901	11.6349	11.5066	11.5146	11.4761	11.3338	11.5422	11.538	11.3039	11.2679
1902	11.5885	11.43	11.4716	11.4332	11.2943	11.4658	11.5255	11.2386	11.2025
1903	11.578	11.5393	11.4522	11.5172	11.2802	11.4578	11.5127	11.2235	11.3048
1904	11.6902	12.0043	11.4792	11.7953	11.3141	11.6381	11.5048	11.2994	11.6658
1905	11.8381	12.3204	11.5221	11.9223	11.3656	11.8636	11.5047	11.3985	11.8565
1906	12.0026	12.5534	11.5719	11.9796	11.4219	12.0998	11.5114	11.499	11.9543
1907	12.1533	12.7029	11.6307	11.9865	11.484	12.3184	11.5231	11.6069	11.9934
1908	12.2614	12.7177	11.6852	11.9268	11.5373	12.4729	11.5378	11.6964	11.9434
1909	12.3561	12.7677	11.7962	11.911	11.5781	12.6715	11.5543	11.8354	11.9334
1910	12.4183	12.8263	11.9759	11.9377	11.6209	12.9053	11.5734	12.0508	11.9733
1911	12.4492	12.8595	12.1548	11.9748	11.6651	13.0952	11.5957	12.2609	12.0258
1912	12.3976	12.7617	12.2273	11.9811	11.6846	13.065	11.619	12.3234	12.0202
1913	12.3412	12.6354	12.3214	11.9618	11.6759	13.0565	11.6407	12.3848	11.963
1914	12.244	12.4527	12.2215	11.9243	11.6526	12.7925	11.6584	12.2196	11.8787
1915	12.1787	12.3289	12.0056	11.8933	11.6311	12.4456	11.6695	11.9318	11.814
1916	12.155	12.2817	11.9655	11.8755	11.6212	12.3681	11.6753	11.8701	11.783
1917	12.1258	12.2351	11.9402	11.86	11.6111	12.3092	11.6788	11.8335	11.7585
1918	12.1051	12.2005	11.9144	11.8443	11.6011	12.2633	11.681	11.7985	11.7352
1919	12.0816	12.1646	11.8951	11.83	11.5915	12.2225	11.6822	11.7731	11.7145
1920	12.0603	12.1289	11.8729	11.8132	11.5795	12.1816	11.6828	11.7423	11.6891
1921	12.0388	12.0955	11.8554	11.7985	11.5691	12.146	11.6826	11.7191	11.668
1922	12.0236	12.0739	11.8413	11.7875	11.5626	12.1218	11.682	11.7031	11.6547
1923	12.0088	12.0541	11.8301	11.7781	11.5573	12.1008	11.6812	11.6916	11.6444
1924	11.9964	12.0378	11.8198	11.7697	11.5531	12.083	11.6802	11.6814	11.6357
1925	11.9844	12.0225	11.8111	11.7623	11.5496	12.067	11.679	11.6736	11.6286
1926	11.9711	12.0031	11.8002	11.7528	11.5442	12.0466	11.6776	11.661	11.6171
1927	11.9954	12.1761	11.8167	11.8764	11.5663	12.0983	11.6776	11.7027	11.7803
1928	12.0236	12.1831	11.8489	11.8538	11.6047	12.1683	11.68	11.7742	11.7888
1929	12.0011	12.095	11.833	11.8049	11.5938	12.122	11.6825	11.744	11.7168
1930	12.0158	12.1425	11.8495	11.8335	11.6148	12.1551	11.6848	11.7786	11.7657
1931	12.1127	12.332	11.9102	11.9069	11.6794	12.3317	11.6897	11.9019	11.9021
1932	12.3079	12.6349	11.9693	11.9867	11.7407	12.6104	11.6999	12.0122	12.0363
1933	12.365	12.701	12.0527	12.0115	11.7961	12.7449	11.7149	12.137	12.093
1934	12.2892	12.6065	12.0701	12.036	11.8217	12.6424	11.731	12.1567	12.1205
1935	12.254	12.5246	12.0475	12.0253	11.8155	12.5462	11.7453	12.103	12.0812
1936	12.2401	12.4814	12.0427	12.0199	11.8128	12.5034	11.7571	12.0779	12.0555
1937	12.2261	12.4409	12.033	12.0114	11.8086	12.4614	11.7668	12.0503	12.0296
1938	12.2037	12.3855	12.0163	11.9945	11.7948	12.4062	11.7747	12.0096	11.9885
1939	12.1897	12.3524	12.0057	11.9848	11.7891	12.3721	11.7808	11.9865	11.9665
1940	12.1809	12.3338	12.0012	11.9803	11.7879	12.3535	11.7858	11.9767	11.9568
1941	12.1727	12.3173	11.996	11.9757	11.787	12.3363	11.7903	11.9677	11.9484
1942	12.1645	12.3014	11.9914	11.9713	11.7857	12.3202	11.7943	11.9595	11.9404
1943	12.1563	12.2856	11.986	11.9664	11.7843	12.3039	11.7978	11.9507	11.9322
1944	12.1478	12.2695	11.9806	11.9613	11.7824	12.2875	11.8011	11.9418	11.9235
1945	12.1372	12.2486	11.9727	11.9538	11.7781	12.2662	11.8038	11.9283	11.9105
1946	12.1244	12.2237	11.9629	11.9443	11.7717	12.2409	11.806	11.9111	11.8935
1947	12.1106	12.1971	11.9518	11.9336	11.7641	12.2139	11.8075	11.8921	11.875
1948	12.0946	12.1667	11.9386	11.9207	11.7542	12.1833	11.8083	11.8697	11.8529
1949	12.0771	12.134	11.9237	11.9062	11.7428	12.1502	11.8082	11.845	11.8285
1950	12.0582	12.0996	11.9076	11.8904	11.73	12.1155	11.8071	11.8186	11.8025
1951	12.043	12.0748	11.895	11.8781	11.7207	12.0904	11.8053	11.8005	11.7847
1952	12.0644	12.1336	11.9191	11.9024	11.7479	12.1489	11.804	11.857	11.8414
1953	12.1338	12.3232	11.9669	11.9971	11.7989	12.2853	11.8057	11.9585	11.9962
1954	12.1394	12.3161	11.9894	11.9903	11.8244	12.3117	11.8103	12.0026	12.0068
1955	12.1561	12.3366	12.0098	12.0019	11.8475	12.344	11.816	12.0388	12.0312
1956	12.2029	12.4299	12.0469	12.0459	11.8869	12.429	11.8232	12.1069	12.1076
1957	12.1939	12.4	12.0508	12.0423	11.8929	12.4085	11.8312	12.1053	12.0967
1958	12.1978	12.4019	12.0571	12.052	11.9014	12.406	11.8389	12.1081	12.1039
1959	12.2025	12.3998	12.0642	12.0561	11.9108	12.4077	11.8462	12.1148	12.1068
1960	12.2261	12.4363	12.1004	12.0744	11.9293	12.4643	11.8537	12.1626	12.1344
1961	12.234	12.4279	12.1603	12.0694	11.9289	12.5296	11.8619	12.2203	12.1183
1962	12.1934	12.3422	12.0817	12.0452	11.9066	12.381	11.8687	12.1005	12.0613
1963	12.1722	12.2936	12.0495	12.0285	11.8933	12.3123	11.8728	12.0449	12.0258
1964	12.1589	12.264	12.0445	12.0166	11.8832	12.291	11.8753	12.0292	12.0018
1965	12.1431	12.2333	12.0242	12.0043	11.8737	12.2506	11.8766	11.9978	11.9801
1966	12.1281	12.2046	12.0148	11.9912	11.8626	12.2268	11.8769	11.9796	11.9572
1967	12.1115	12.1746	11.9968	11.9776	11.8514	12.1915	11.8764	11.9521	11.9349
1968	12.0936	12.1419	11.9829	11.9617	11.8377	12.1614	11.8751	11.9283	11.9085
1969	12.0747	12.1087	11.9642	11.9455	11.8238	12.1253	11.8729	11.8996	11.8827
1970	12.057	12.0787	11.9495	11.9299	11.8104	12.0967	11.8699	11.877	11.8587
1971	12.0383	12.0482	11.9318	11.9137	11.7965	12.0645	11.8662	11.8513	11.8347
1972	12.0182	12.0148	11.9143	11.8958	11.7808	12.0318	11.8617	11.8248	11.8076
1973	11.9969	11.9799	11.8944	11.8769	11.7641	11.9958	11.8565	11.7954	11.7792
1974	11.9755	11.9456	11.8753	11.8577	11.747	11.9618	11.8504	11.7675	11.7511
1975	11.9652	11.9375	11.8666	11.8496	11.7411	11.953	11.8439	11.762	11.7462
1976	12.0284	12.1852	11.901	11.9945	11.7784	12.0753	11.8398	11.8423	11.9521
1977	12.0914	12.3071	11.9531	12.0361	11.8341	12.2096	11.8402	11.9537	12.0513
1978	12.1208	12.3222	11.9951	12.0296	11.8786	12.2842	11.8438	12.037	12.0752
1979	12.1826	12.437	12.0306	12.0792	11.9158	12.3837	11.8499	12.1014	12.1547
1980	12.1302	12.3055	12.0079	12.0309	11.8944	12.2829	11.856	12.0449	12.0677
1981	12.2133	12.4398	12.0685	12.0776	11.9453	12.4333	11.8622	12.1486	12.1551
1982	12.2903	12.564	12.1469	12.1205	11.9908	12.5979	11.8713	12.2675	12.2337
1983	12.2916	12.5541	12.1855	12.1313	12.0039	12.6189	11.8824	12.3051	12.2402
1984	12.2689	12.5104	12.1646	12.1335	12.0085	12.5473	11.8931	12.2686	12.2316
1985	12.2474	12.4494	12.1736	12.1177	11.9954	12.5123	11.902	12.2512	12.188
1986	12.2148	12.3723	12.1172	12.0916	11.9719	12.4	11.9085	12.1565	12.1286
1987	12.1852	12.3079	12.0824	12.07	11.9526	12.3185	11.9122	12.093	12.082
1988	12.1744	12.284	12.0766	12.0585	11.9433	12.3016	11.914	12.0786	12.0608
1989	12.154	12.245	12.0545	12.0432	11.93	12.2543	11.9147	12.0424	12.0328
1990	12.1404	12.2196	12.0444	12.03	11.9189	12.233	11.9145	12.0246	12.0111
1991	12.1206	12.1835	12.0245	12.0138	11.9047	12.1924	11.9135	11.993	11.9838
1992	12.1039	12.1537	12.0105	11.9981	11.891	12.1649	11.9117	11.9701	11.9588
1993	12.0833	12.1171	11.9905	11.9803	11.8751	12.1259	11.9092	11.9388	11.9298
1994	12.0646	12.085	11.9741	11.963	11.8598	12.095	11.9059	11.9131	11.9029
1995	12.0429	12.0477	11.9536	11.9436	11.8425	12.0564	11.9018	11.8816	11.8727
1996	12.0211	12.0107	11.9337	11.9234	11.8242	12.0201	11.8969	11.851	11.8415
1997	11.9986	11.9738	11.9127	11.903	11.8058	11.9823	11.8911	11.8196	11.8109
1998	11.976	11.9372	11.8919	11.8821	11.7869	11.9461	11.8846	11.789	11.7799
[truncated: 6,762 more rows]

## Sheet: COMBO 2
TIME	TOP_S (°C)	TOP_SE (°C)	TOP_W (°C)	TOP_E (°C)	TOP_N (°C)	TOP_SW (°C)	TOP_CENTRAL (°C)	TOP_NW (°C)	TOP_NE (°C)
0	10.1206	10.2106	9.96207	9.94317	9.83794	10.2279	9.82169	9.95708	9.93953
1	10.138	10.2503	9.98264	9.96448	9.86076	10.2669	9.82577	9.99666	9.97985
2	10.1712	10.3215	10.0183	10.0003	9.8979	10.338	9.83148	10.0637	10.0469
3	10.1763	10.3294	10.0261	10.0086	9.90742	10.3454	9.83858	10.075	10.0586
4	10.1782	10.3282	10.0302	10.0129	9.91288	10.3442	9.84591	10.0776	10.0613
5	10.18	10.327	10.0345	10.0175	9.9187	10.3426	9.85307	10.0804	10.0645
6	10.1801	10.3222	10.0368	10.0201	9.9224	10.3376	9.85991	10.0796	10.0639
7	10.1794	10.3165	10.0385	10.0221	9.92557	10.3316	9.86634	10.0781	10.0627
8	10.1845	10.3233	10.0458	10.0296	9.9342	10.3383	9.87252	10.0876	10.0724
9	10.2213	10.3983	10.0758	10.0692	9.96558	10.4031	9.87951	10.1404	10.1354
10	10.2485	10.4497	10.1107	10.0984	10.0017	10.4606	9.88819	10.201	10.1898
11	10.26	10.4647	10.1264	10.112	10.0185	10.478	9.89798	10.2227	10.2092
12	10.4976	10.789	10.1833	10.1878	10.0749	10.7821	9.91092	10.3185	10.3252
13	10.5534	10.8749	10.2608	10.2318	10.1288	10.9039	9.92845	10.4297	10.4005
14	10.5607	10.8879	10.3277	10.2649	10.1634	10.9535	9.94831	10.5099	10.444
15	10.5112	10.8304	10.3161	10.2884	10.1843	10.858	9.96792	10.4938	10.4658
16	10.5033	10.7975	10.3359	10.2923	10.1901	10.8414	9.9859	10.4992	10.455
17	10.499	10.7728	10.3246	10.2935	10.1909	10.8033	10.0022	10.4704	10.4395
18	10.4822	10.7389	10.3206	10.2981	10.1972	10.7595	10.0167	10.4555	10.4346
19	10.4952	10.7461	10.3318	10.3055	10.2051	10.7709	10.0301	10.4615	10.4365
20	10.4877	10.7277	10.3322	10.3106	10.2117	10.7472	10.0429	10.4554	10.4355
21	10.4959	10.731	10.3404	10.3168	10.2186	10.753	10.055	10.4595	10.4373
22	10.4912	10.716	10.3409	10.3199	10.2231	10.7349	10.0666	10.4536	10.4343
23	10.4958	10.7149	10.3464	10.3244	10.2284	10.7352	10.0777	10.4549	10.4343
24	10.493	10.7032	10.3475	10.3271	10.2323	10.7217	10.0884	10.4504	10.4315
25	10.493	10.6946	10.3489	10.3281	10.2343	10.7138	10.0985	10.4455	10.426
26	10.4857	10.6735	10.3447	10.3249	10.2324	10.6915	10.108	10.4316	10.4132
27	10.4792	10.6532	10.34	10.3201	10.2286	10.6716	10.1167	10.4166	10.398
28	10.4701	10.6299	10.3336	10.3144	10.2241	10.6475	10.1244	10.4	10.3821
29	10.4611	10.6071	10.3267	10.3075	10.2184	10.6248	10.1313	10.3829	10.3649
30	10.4494	10.5804	10.3176	10.2989	10.211	10.5975	10.1373	10.3628	10.3453
31	10.4357	10.5501	10.306	10.2875	10.2008	10.5672	10.1423	10.3389	10.3215
32	10.4284	10.5354	10.3013	10.2832	10.1977	10.552	10.1465	10.3291	10.3121
33	10.5267	10.7501	10.327	10.3871	10.2248	10.6832	10.1522	10.3764	10.443
34	10.7019	11.0577	10.3701	10.5051	10.2687	10.9108	10.1628	10.4517	10.5986
35	10.7556	11.1036	10.4217	10.5113	10.3199	11.0068	10.1778	10.5372	10.6342
36	10.6592	10.9494	10.452	10.4882	10.3498	10.9121	10.1933	10.5805	10.6179
37	10.6407	10.9039	10.4558	10.4854	10.354	10.8754	10.2071	10.5741	10.6028
38	10.6222	10.8461	10.4393	10.4657	10.3382	10.8215	10.2188	10.5306	10.5553
39	10.6303	10.8592	10.459	10.4824	10.3589	10.8379	10.2291	10.5585	10.5798
40	10.6459	10.8634	10.4789	10.4806	10.3597	10.8653	10.2392	10.5713	10.5694
41	10.6127	10.7991	10.451	10.464	10.3459	10.7888	10.248	10.5208	10.5312
42	10.6093	10.7902	10.4487	10.4657	10.3497	10.775	10.2553	10.5148	10.53
43	10.6067	10.7801	10.4514	10.4649	10.351	10.7685	10.262	10.5132	10.5249
44	10.6049	10.7754	10.4512	10.4667	10.3546	10.7612	10.2681	10.5113	10.5255
45	10.6033	10.769	10.4535	10.467	10.3567	10.7569	10.274	10.5111	10.5232
46	10.602	10.7651	10.4541	10.4687	10.3599	10.7516	10.2796	10.5103	10.5238
47	10.6007	10.7598	10.4559	10.4693	10.3621	10.7476	10.2849	10.51	10.5223
48	10.5994	10.7556	10.4566	10.4705	10.3647	10.7427	10.29	10.5092	10.5222
49	10.5979	10.7503	10.4578	10.471	10.3666	10.7382	10.2949	10.5084	10.5206
50	10.5962	10.7453	10.4582	10.4715	10.3686	10.7329	10.2995	10.5069	10.5194
51	10.5951	10.7413	10.4595	10.4724	10.3708	10.7294	10.3038	10.5068	10.5189
52	10.5933	10.7364	10.4599	10.4727	10.3725	10.7243	10.308	10.5054	10.5175
53	10.5911	10.7303	10.4599	10.4724	10.3735	10.7186	10.3119	10.5033	10.5151
54	10.5895	10.726	10.4604	10.4728	10.3752	10.7144	10.3155	10.5025	10.5142
55	10.5871	10.7202	10.4602	10.4723	10.376	10.7089	10.3189	10.5004	10.5118
56	10.5891	10.7239	10.4642	10.4762	10.3812	10.7127	10.3221	10.5066	10.5179
57	10.603	10.7527	10.4801	10.4919	10.3981	10.7417	10.3258	10.5352	10.5463
58	10.6611	10.8681	10.5208	10.5455	10.4397	10.8432	10.3312	10.6097	10.6348
59	10.7512	11.0212	10.5685	10.606	10.4877	10.9826	10.34	10.6939	10.7326
60	10.8102	11.1038	10.6111	10.6376	10.53	11.0772	10.352	10.7636	10.7903
61	10.7628	11.0298	10.6153	10.6342	10.5337	11.0117	10.3646	10.7576	10.7758
62	10.7916	11.0719	10.6491	10.6618	10.5621	11.0605	10.3768	10.8038	10.8153
63	10.7957	11.0707	10.6572	10.6723	10.5741	11.057	10.3891	10.8096	10.8235
64	10.8429	11.1088	10.7208	10.6765	10.5791	11.1584	10.4015	10.8677	10.8182
65	10.8085	11.0525	10.6803	10.673	10.5772	11.0626	10.4134	10.8104	10.8003
66	10.7888	11.0147	10.6634	10.6713	10.5764	11.0072	10.4233	10.7796	10.7871
67	10.7993	11.0205	10.6756	10.6749	10.5813	11.0222	10.4321	10.7886	10.7869
68	10.7878	10.9963	10.6664	10.6734	10.581	10.9891	10.4403	10.7703	10.7775
69	10.7916	10.9942	10.6719	10.674	10.5828	10.9926	10.4478	10.7718	10.7735
70	10.7821	10.9727	10.6646	10.6709	10.5807	10.9662	10.4547	10.756	10.7624
71	10.7818	10.9656	10.666	10.6695	10.5805	10.9624	10.4611	10.7527	10.7559
72	10.7732	10.9455	10.6593	10.665	10.5772	10.9397	10.4669	10.738	10.7438
73	10.7668	10.9281	10.6547	10.6588	10.5722	10.9242	10.4721	10.7254	10.7293
74	10.7551	10.9022	10.6448	10.6502	10.5647	10.8969	10.4766	10.7052	10.7105
75	10.7446	10.8785	10.6362	10.6406	10.5564	10.8744	10.4802	10.6869	10.691
76	10.7306	10.8493	10.624	10.629	10.546	10.8445	10.483	10.6636	10.6685
77	10.7165	10.8206	10.6117	10.6162	10.5345	10.8165	10.4849	10.6405	10.6447
78	10.6998	10.7879	10.5969	10.6016	10.5211	10.7834	10.4859	10.6138	10.6184
79	10.6823	10.7547	10.5813	10.5856	10.5065	10.7506	10.4859	10.5864	10.5905
80	10.6711	10.7361	10.5719	10.5764	10.4985	10.7318	10.4851	10.572	10.5763
81	10.677	10.7544	10.5796	10.5838	10.5073	10.7505	10.4843	10.5905	10.5945
82	10.6889	10.7847	10.5933	10.5975	10.5221	10.7807	10.4845	10.6197	10.6237
83	10.7807	10.9478	10.6324	10.6572	10.5618	10.9218	10.487	10.6944	10.7204
84	10.8487	11.0522	10.6728	10.691	10.6021	11.0333	10.493	10.7672	10.7862
85	10.8343	11.039	10.6986	10.7041	10.6241	11.0341	10.501	10.8056	10.8106
86	11.0695	11.3086	10.829	10.7312	10.6491	11.4142	10.5122	10.954	10.8484
87	11.1328	11.3705	10.9329	10.7446	10.6626	11.5729	10.5277	11.0595	10.8567
88	10.9906	11.1906	10.8631	10.7449	10.6616	11.316	10.5424	10.9653	10.8393
89	10.9236	11.0838	10.7888	10.7304	10.6484	11.1423	10.5528	10.8596	10.8006
90	10.8987	11.0379	10.7747	10.7235	10.6419	11.0867	10.5598	10.8294	10.7801
91	10.8856	11.009	10.7613	10.7148	10.6346	11.0521	10.5647	10.8037	10.7602
92	10.8655	10.9729	10.7478	10.7045	10.6252	11.0123	10.5683	10.7783	10.7384
93	10.8523	10.9473	10.7351	10.6944	10.6164	10.9842	10.5707	10.7562	10.7189
94	10.8327	10.9122	10.7198	10.681	10.6039	10.9473	10.5721	10.7294	10.6939
95	10.8153	10.88	10.7035	10.6661	10.5904	10.9138	10.5725	10.7018	10.6677
96	10.7942	10.8426	10.6856	10.6494	10.5748	10.8754	10.5718	10.6718	10.6386
97	10.7727	10.8043	10.6656	10.6304	10.557	10.8363	10.57	10.6389	10.6065
98	10.7466	10.758	10.6421	10.6077	10.5355	10.7893	10.5671	10.6001	10.5683
99	10.719	10.7092	10.6161	10.5825	10.5116	10.74	10.5629	10.5579	10.5267
100	10.6892	10.6581	10.5887	10.5557	10.4861	10.6884	10.5573	10.5142	10.4835
101	10.658	10.6052	10.5594	10.5269	10.4587	10.6351	10.5502	10.4682	10.4379
102	10.6235	10.5474	10.5271	10.4952	10.4283	10.5768	10.5418	10.418	10.3882
103	10.5867	10.4866	10.4924	10.461	10.3955	10.5156	10.5318	10.3646	10.3353
104	10.5651	10.4599	10.473	10.4421	10.378	10.4884	10.5207	10.3417	10.3128
105	10.6801	10.7326	10.4834	10.5659	10.3902	10.6401	10.5118	10.3744	10.4666
106	10.851	11.0398	10.5171	10.6718	10.4251	10.8702	10.5086	10.4452	10.6148
107	11.0438	11.2936	10.5619	10.718	10.4688	11.1249	10.5119	10.528	10.697
108	11.105	11.3187	10.6067	10.6933	10.5099	11.2271	10.5193	10.6029	10.695
109	11.2371	11.433	10.699	10.6875	10.5404	11.4496	10.5295	10.7156	10.6995
110	11.3275	11.5325	10.8364	10.7119	10.5601	11.6708	10.5429	10.8631	10.7249
111	11.3143	11.4953	10.9469	10.7194	10.5725	11.7435	10.5584	10.9724	10.7239
112	11.2306	11.3759	10.956	10.718	10.57	11.632	10.573	10.96	10.7031
113	11.0536	11.1357	10.7912	10.6929	10.5502	11.2383	10.5823	10.7515	10.648
114	11.0112	11.0714	10.7512	10.6828	10.5411	11.1373	10.5859	10.6922	10.6254
115	10.9835	11.0248	10.7414	10.6679	10.5303	11.0951	10.5867	10.6711	10.6001
116	10.9498	10.9746	10.7099	10.6513	10.5152	11.0279	10.5858	10.6258	10.5718
117	10.924	10.934	10.6952	10.6336	10.5006	10.991	10.5834	10.6017	10.5441
118	10.8943	10.8899	10.668	10.6147	10.4834	10.9377	10.5799	10.563	10.5144
119	10.867	10.8471	10.6483	10.5934	10.4647	10.8973	10.5753	10.5326	10.4819
120	10.8365	10.8002	10.6206	10.5705	10.4437	10.8453	10.5697	10.4924	10.4467
121	10.8099	10.7603	10.5997	10.549	10.4244	10.8067	10.5631	10.4624	10.4155
122	10.7818	10.7193	10.5749	10.527	10.4043	10.7626	10.5556	10.4278	10.3838
123	10.7516	10.6731	10.5495	10.5015	10.3808	10.717	10.5472	10.391	10.3464
124	10.7191	10.6235	10.5204	10.4743	10.3555	10.6656	10.5377	10.3491	10.3064
125	10.6864	10.5741	10.492	10.4462	10.3294	10.6163	10.5272	10.3086	10.2658
126	10.652	10.5225	10.4612	10.4166	10.3017	10.5634	10.5156	10.2649	10.2234
127	10.6156	10.4676	10.4289	10.3847	10.2718	10.5084	10.5029	10.219	10.1776
128	10.5894	10.4358	10.4063	10.3631	10.2521	10.4756	10.4893	10.1929	10.1525
129	10.7477	10.8085	10.4267	10.5349	10.2749	10.6868	10.4787	10.2462	10.3675
130	10.8238	10.9361	10.4593	10.5677	10.3097	10.8141	10.4738	10.3173	10.4391
131	10.8459	10.9393	10.4956	10.5504	10.3469	10.8779	10.4721	10.39	10.4514
132	10.994	11.1213	10.5288	10.5747	10.3792	11.0711	10.4734	10.4511	10.5012
133	10.94	11.0437	10.5671	10.5674	10.401	11.0445	10.4766	10.5054	10.5047
134	10.9398	11.0476	10.6129	10.5816	10.415	11.0825	10.4801	10.5605	10.5254
135	10.9092	10.9961	10.6137	10.5738	10.413	11.0408	10.4833	10.5535	10.5087
136	10.8546	10.9109	10.5976	10.5557	10.396	10.9563	10.4847	10.5168	10.471
137	10.7974	10.808	10.5391	10.5184	10.3632	10.8304	10.4832	10.4248	10.4022
138	10.7519	10.737	10.5075	10.4944	10.341	10.7499	10.4787	10.3741	10.3609
139	10.7332	10.7055	10.4914	10.4751	10.3254	10.7217	10.4724	10.3496	10.3331
140	10.7027	10.6643	10.4701	10.4578	10.31	10.6758	10.4651	10.3211	10.3094
141	10.6839	10.6379	10.4543	10.4402	10.2954	10.6513	10.4571	10.3007	10.287
142	10.6567	10.6015	10.4338	10.422	10.2792	10.6122	10.4486	10.2743	10.2632
143	10.6353	10.572	10.4158	10.4031	10.2629	10.5838	10.4396	10.2511	10.239
144	10.6102	10.5388	10.396	10.3847	10.2465	10.549	10.4301	10.2263	10.2157
145	10.5882	10.5094	10.3776	10.3659	10.2299	10.5202	10.4202	10.2031	10.1921
146	10.5643	10.4781	10.3582	10.3473	10.2134	10.488	10.4098	10.1793	10.1692
147	10.5421	10.4493	10.3397	10.3286	10.1969	10.4595	10.3991	10.1568	10.1464
148	10.5169	10.4153	10.3186	10.3081	10.1784	10.4248	10.3879	10.1301	10.1203
149	10.4917	10.3811	10.2971	10.2866	10.1589	10.3907	10.3762	10.1026	10.0927
150	10.4667	10.3481	10.276	10.2658	10.1402	10.3574	10.364	10.0765	10.067
151	10.4419	10.3159	10.2548	10.2447	10.1211	10.3251	10.3514	10.0506	10.0411
152	10.4238	10.2983	10.2404	10.2306	10.1089	10.3073	10.3384	10.0379	10.0287
153	10.4718	10.4251	10.2492	10.2852	10.1197	10.385	10.3269	10.0685	10.1083
154	10.6587	10.7822	10.2848	10.4195	10.1568	10.6367	10.3203	10.1451	10.2905
155	10.6152	10.6978	10.3216	10.3834	10.1943	10.6311	10.318	10.2186	10.2856
156	10.5803	10.641	10.3448	10.371	10.2182	10.6149	10.3164	10.2643	10.2905
157	10.679	10.7711	10.3788	10.3951	10.2379	10.7563	10.3161	10.3158	10.3307
158	10.6336	10.7149	10.3895	10.3947	10.2483	10.7128	10.3169	10.3327	10.3349
159	10.5848	10.6451	10.3636	10.3823	10.2329	10.6279	10.3165	10.2891	10.3063
160	10.5544	10.5789	10.3391	10.3526	10.2101	10.5675	10.3141	10.2429	10.2544
161	10.5238	10.5277	10.3158	10.332	10.1889	10.5129	10.3096	10.2021	10.2169
162	10.5009	10.4863	10.2973	10.3105	10.1722	10.4748	10.3036	10.1728	10.1843
163	10.4804	10.4588	10.2822	10.2967	10.1591	10.4454	10.2967	10.1519	10.1653
164	10.4615	10.4305	10.2671	10.2799	10.1459	10.4191	10.2891	10.1321	10.1436
165	10.4416	10.4045	10.2516	10.2651	10.1322	10.392	10.2811	10.1122	10.1248
166	10.4217	10.3758	10.2352	10.2476	10.1176	10.3645	10.2727	10.091	10.1024
167	10.4021	10.3504	10.2194	10.2322	10.1036	10.3385	10.2638	10.0715	10.0834
168	10.3817	10.3219	10.2023	10.2145	10.0883	10.3107	10.2547	10.0497	10.061
169	10.3597	10.2915	10.1838	10.196	10.0716	10.28	10.2451	10.0256	10.0371
170	10.3361	10.2572	10.1634	10.1752	10.0529	10.2462	10.235	9.99836	10.0094
171	10.3112	10.2216	10.1419	10.1536	10.0331	10.2105	10.2243	9.96943	9.98049
172	10.2853	10.184	10.1191	10.1306	10.0122	10.1733	10.2129	9.93888	9.94962
173	10.2582	10.145	10.0953	10.1066	9.99003	10.1344	10.2009	9.90678	9.91746
174	10.23	10.1043	10.0702	10.0813	9.96673	10.094	10.1881	9.87315	9.88357
175	10.2007	10.0623	10.044	10.0549	9.94229	10.052	10.1746	9.8381	9.8484
176	10.1789	10.0372	10.0253	10.036	9.92535	10.0271	10.1606	9.81804	9.82812
177	10.1735	10.0471	10.0229	10.0334	9.92462	10.0372	10.1469	9.82918	9.83911
178	10.2436	10.2016	10.0465	10.0916	9.94962	10.1547	10.1354	9.88788	9.93478
179	10.3408	10.3694	10.0778	10.14	9.98154	10.3043	10.1281	9.95627	10.0216
180	10.3481	10.3807	10.1054	10.1404	10.009	10.3453	10.1241	10.0126	10.0482
181	10.2978	10.3245	10.1144	10.1398	10.018	10.3	10.1209	10.0313	10.056
182	10.3476	10.3861	10.1467	10.1479	10.0276	10.3878	10.1184	10.0741	10.0726
183	10.3215	10.3504	10.1393	10.1418	10.0238	10.3509	10.1163	10.0626	10.0621
184	10.361	10.379	10.2068	10.1298	10.0133	10.4639	10.1144	10.1243	10.0394
185	10.2817	10.2618	10.1194	10.0997	9.98549	10.2854	10.1114	10.0078	9.98416
186	10.2313	10.1862	10.0733	10.0769	9.96439	10.1826	10.1054	9.9423	9.94576
187	10.2253	10.173	10.0701	10.0612	9.95073	10.1829	10.0977	9.93432	9.92446
188	10.1904	10.1241	10.0388	10.0418	9.93306	10.1203	10.0891	9.89317	9.89693
189	10.1771	10.1043	10.0282	10.0242	9.91723	10.1087	10.0798	9.87839	9.87415
190	10.1466	10.0613	10.0008	10.0033	9.89804	10.0581	10.0699	9.84246	9.84557
191	10.1274	10.0334	9.98419	9.98265	9.87918	10.0351	10.0594	9.81998	9.81846
192	10.098	9.99128	9.95767	9.95962	9.85783	9.98872	10.0482	9.78466	9.78713
193	10.074	9.95658	9.93631	9.93603	9.83597	9.95687	10.0363	9.75581	9.75559
194	10.0456	9.91653	9.91061	9.9122	9.81383	9.91452	10.0238	9.72217	9.72411
195	10.0201	9.88096	9.88768	9.888	9.79135	9.88064	10.0107	9.69231	9.69269
196	9.99098	9.8402	9.86122	9.86254	9.76757	9.83862	9.99686	9.65781	9.65935
197	9.96305	9.80139	9.83583	9.83643	9.74317	9.80081	9.9824	9.62484	9.62546
198	9.9319	9.75739	9.80726	9.80838	9.71681	9.75611	9.96722	9.58719	9.58844
199	9.90059	9.71331	9.77848	9.77919	9.68931	9.71263	9.95127	9.54927	9.54997
200	9.87765	9.68836	9.75805	9.75903	9.67083	9.68731	9.93481	9.52834	9.52937
201	9.85911	9.67267	9.74195	9.74268	9.65613	9.67198	9.9183	9.51556	9.51627
202	9.95726	9.88123	9.76262	9.81999	9.67824	9.81996	9.9041	9.57103	9.63233
203	10.0276	10.0068	9.79576	9.85289	9.71175	9.94578	9.89423	9.64546	9.70666
204	10.1256	10.1259	9.82271	9.86045	9.73786	10.0868	9.88823	9.70165	9.74105
205	10.1049	10.1158	9.85756	9.87159	9.75986	10.1026	9.88467	9.75946	9.77279
206	10.0481	10.0484	9.86479	9.87006	9.76432	10.0454	9.88148	9.77149	9.77466
207	10.0126	9.994	9.83923	9.85463	9.74744	9.97991	9.8771	9.73087	9.74505
208	9.95894	9.89479	9.80115	9.81383	9.71092	9.88367	9.87044	9.66209	9.67339
209	9.93232	9.84803	9.77454	9.78835	9.68561	9.83536	9.86144	9.61831	9.63107
210	9.90148	9.80098	9.75289	9.76508	9.66554	9.79012	9.85091	9.58703	9.59806
211	9.88136	9.77414	9.73367	9.7464	9.64772	9.76244	9.83945	9.56199	9.5738
212	9.85809	9.74438	9.71639	9.72817	9.63196	9.73374	9.82745	9.54185	9.55264
213	9.83814	9.7198	9.6979	9.70993	9.61486	9.70872	9.81509	9.51979	9.53098
214	9.81565	9.69146	9.67971	9.69114	9.5981	9.68103	9.80244	9.49869	9.50927
215	9.796	9.66816	9.66186	9.67336	9.5816	9.65753	9.78955	9.47841	9.48915
216	9.77425	9.6412	9.64349	9.65459	9.56459	9.63099	9.77644	9.45733	9.46768
217	9.75236	9.61348	9.62362	9.63468	9.54602	9.60322	9.76306	9.43349	9.44387
218	9.72911	9.5835	9.60325	9.61403	9.52697	9.57354	9.74934	9.409	9.41909
219	9.70589	9.55367	9.58218	9.59287	9.50719	9.54374	9.73526	9.38342	9.39347
220	9.68166	9.52224	9.56055	9.57101	9.48685	9.51254	9.72077	9.35717	9.367
221	9.6557	9.48748	9.5368	9.54714	9.46437	9.47787	9.70582	9.32724	9.33697
222	9.62828	9.45031	9.51185	9.52199	9.44071	9.44089	9.69032	9.29552	9.30507
223	9.60156	9.4153	9.48737	9.49738	9.41751	9.40599	9.67426	9.26528	9.27471
224	9.58446	9.4014	9.47262	9.48245	9.40403	9.39227	9.65798	9.25405	9.26331
225	9.66631	9.60537	9.48575	9.57254	9.41837	9.51397	9.64383	9.29449	9.38606
226	9.71429	9.69914	9.51257	9.59866	9.44609	9.60841	9.63349	9.35721	9.44832
227	9.72084	9.70659	9.54076	9.59341	9.47465	9.65315	9.6259	9.41873	9.47261
228	9.73552	9.74213	9.56553	9.60853	9.49947	9.69986	9.62014	9.4708	9.51342
229	9.76504	9.77848	9.58614	9.61228	9.51259	9.75517	9.61594	9.50594	9.52966
230	9.72304	9.7273	9.57516	9.60648	9.50612	9.6984	9.61199	9.48967	9.51886
231	9.69104	9.67099	9.55607	9.58544	9.48915	9.64429	9.60684	9.45645	9.48353
232	9.75357	9.73489	9.62885	9.57778	9.4819	9.79384	9.60173	9.5303	9.47159
233	9.67379	9.62016	9.54925	9.54773	9.45486	9.62622	9.596	9.42575	9.41983
234	9.63533	9.56236	9.50831	9.52568	9.43369	9.54631	9.58781	9.36849	9.38468
235	9.62318	9.54267	9.50256	9.50902	9.41926	9.53835	9.57826	9.35878	9.36337
236	9.59558	9.50554	9.4746	9.49068	9.40202	9.48999	9.56805	9.32338	9.33902
237	9.58059	9.48543	9.46405	9.47387	9.38704	9.47704	9.55731	9.31042	9.31909
238	9.55625	9.45331	9.44043	9.45538	9.36976	9.4388	9.54621	9.28121	9.29581
239	9.5379	9.42874	9.42542	9.4368	9.3528	9.4185	9.53472	9.26267	9.27319
240	9.51309	9.3947	9.40192	9.416	9.33327	9.38113	9.52283	9.23265	9.24633
241	9.48986	9.36158	9.38144	9.39345	9.31223	9.35058	9.51043	9.20555	9.21681
242	9.46507	9.32787	9.3583	9.37169	9.2918	9.31511	9.49751	9.17622	9.18913
243	9.44184	9.29657	9.33751	9.34965	9.27122	9.28537	9.48411	9.15014	9.16158
244	9.41636	9.26205	9.31384	9.32663	9.24957	9.24995	9.47022	9.12024	9.1325
245	9.39135	9.22837	9.29108	9.30309	9.22747	9.21725	9.45584	9.09163	9.10296
246	9.36473	9.19236	9.26636	9.27863	9.2044	9.18083	9.44093	9.06039	9.07209
247	9.33798	9.15634	9.24175	9.2535	9.18069	9.14546	9.42548	9.02938	9.04047
248	9.34464	9.20345	9.23068	9.27243	9.17113	9.16042	9.41028	9.02459	9.0678
249	9.46671	9.48924	9.24973	9.40033	9.19131	9.32993	9.39841	9.07435	9.23403
250	9.50867	9.55352	9.28533	9.4093	9.22788	9.42311	9.39107	9.15113	9.28218
251	9.58171	9.65125	9.32164	9.42653	9.26388	9.54384	9.38711	9.22414	9.33225
252	9.77078	9.88455	9.35628	9.45625	9.29617	9.78368	9.38716	9.28683	9.38836
253	9.80921	9.91509	9.42474	9.45732	9.32932	9.88811	9.39082	9.38173	9.40946
254	9.72782	9.83784	9.46188	9.48211	9.35258	9.82445	9.39555	9.4334	9.44728
255	9.72766	9.82371	9.49677	9.48289	9.35771	9.84668	9.39996	9.46665	9.4442
256	9.67884	9.74634	9.47769	9.46957	9.34481	9.7622	9.40311	9.42817	9.41262
257	9.60916	9.63303	9.41792	9.44009	9.319	9.6152	9.40331	9.3377	9.35588
258	9.58162	9.58195	9.39516	9.41905	9.29929	9.56113	9.40055	9.29644	9.31762
259	9.55314	9.53495	9.37482	9.39951	9.28267	9.51274	9.39598	9.26383	9.28641
260	9.52893	9.49551	9.35416	9.37924	9.26397	9.47257	9.39011	9.23154	9.25485
261	9.50175	9.45273	9.33249	9.35771	9.24486	9.42944	9.38319	9.19933	9.22298
262	9.47637	9.41316	9.31017	9.33538	9.2242	9.38975	9.37534	9.16645	9.19022
263	9.44745	9.36782	9.28544	9.31053	9.20148	9.34447	9.3666	9.13027	9.15399
264	9.41845	9.32248	9.25933	9.28422	9.1769	9.29929	9.35692	9.09211	9.11566
265	9.38626	9.27188	9.23071	9.25534	9.15001	9.24893	9.34626	9.05029	9.07361
266	9.35123	9.21605	9.19857	9.2229	9.11935	9.19338	9.33447	9.00265	9.02569
267	9.31078	9.15042	9.16141	9.18542	9.08383	9.12806	9.32136	8.94679	8.96951
268	9.26824	9.08204	9.12183	9.1455	9.04579	9.06001	9.30673	8.88772	8.91011
269	9.22435	9.01298	9.08115	9.10446	9.00676	8.9913	9.29054	8.82826	8.8503
270	9.17749	8.93957	9.03734	9.06029	8.96455	8.91824	9.27277	8.76441	8.7861
271	9.12846	8.86371	8.9915	9.01409	8.9204	8.84273	9.25336	8.6984	8.71973
272	9.12455	8.9019	8.96311	9.02764	8.89378	8.83606	9.23339	8.66669	8.7329
273	9.16858	9.02249	8.96388	9.0711	8.89637	8.91098	9.21518	8.68967	8.8017
274	9.29485	9.2609	8.9794	9.14721	8.91302	9.08543	9.20114	8.73606	8.91224
275	9.47222	9.51303	8.99754	9.1925	8.93036	9.3098	9.19255	8.77916	8.98332
276	9.54895	9.56174	9.03036	9.15979	8.9598	9.43111	9.18817	8.84274	8.97447
277	9.4376	9.42225	9.07109	9.14764	8.98281	9.35059	9.18488	8.90765	8.98029
278	9.34646	9.31241	9.06928	9.1415	8.98112	9.24666	9.18033	8.90664	8.97331
279	9.29321	9.22426	9.03653	9.11105	8.95605	9.15609	9.17352	8.85403	8.92309
280	9.31639	9.22304	9.08908	9.08031	8.92914	9.24363	9.1654	8.89227	8.87251
281	9.22715	9.09284	8.99922	9.03902	8.89218	9.06122	9.15542	8.77247	8.80472
282	9.16292	8.99586	8.94298	9.00007	8.85652	8.94375	9.14214	8.69171	8.7445
283	9.1387	8.95877	8.9252	8.97052	8.83041	8.91897	9.12677	8.66517	8.70573
284	9.09494	8.90136	8.88734	8.9412	8.80392	8.85136	9.11027	8.61791	8.66853
285	9.06732	8.8643	8.86474	8.91167	8.77728	8.82192	9.09288	8.58902	8.63218
286	9.02787	8.8129	8.83005	8.8813	8.74946	8.76513	9.07478	8.54616	8.59454
287	8.99583	8.76996	8.80232	8.84941	8.72015	8.72688	9.05596	8.51089	8.55473
288	8.95633	8.71705	8.767	8.81612	8.68925	8.67124	9.0364	8.46619	8.51261
289	8.92325	8.67443	8.73787	8.78437	8.65989	8.63161	9.01612	8.43058	8.47414
290	8.88642	8.62719	8.70492	8.75221	8.63002	8.58313	8.99523	8.39061	8.4353
291	8.85178	8.58299	8.67403	8.71954	8.59964	8.54094	8.97372	8.35325	8.39602
292	8.8147	8.53558	8.64066	8.68628	8.56859	8.49313	8.9516	8.3129	8.35599
293	8.77845	8.48943	8.60804	8.65237	8.5369	8.44841	8.92885	8.27352	8.31524
294	8.74058	8.44115	8.57375	8.61782	8.50453	8.40019	8.90546	8.23215	8.27375
295	8.70285	8.39326	8.53956	8.58261	8.47148	8.3534	8.88142	8.19099	8.23153
296	8.67548	8.36841	8.51567	8.55827	8.44926	8.32887	8.85706	8.17028	8.21046
297	8.66466	8.37823	8.50822	8.54995	8.44297	8.33959	8.83326	8.18044	8.21975
298	8.75635	8.58179	8.52182	8.62191	8.45771	8.48065	8.81234	8.22802	8.32983
299	8.9043	8.82852	8.55006	8.6834	8.48563	8.69176	8.79672	8.29668	8.4343
300	9.04402	8.98794	8.57872	8.68184	8.51176	8.88452	8.78642	8.35763	8.46203
301	9.18243	9.1352	8.65459	8.67857	8.53327	9.11767	8.78065	8.45927	8.47771
302	9.11878	9.07904	8.72194	8.6974	8.55348	9.11437	8.77768	8.5473	8.51271
303	9.07949	9.03346	8.76578	8.70282	8.5578	9.10901	8.77526	8.59511	8.52007
304	9.08707	9.01526	8.83032	8.68368	8.54135	9.1789	8.77287	8.64669	8.48337
305	8.93236	8.81286	8.68386	8.65345	8.51268	8.84987	8.76761	8.46492	8.42793
306	8.87462	8.72552	8.626	8.62421	8.48647	8.72842	8.7577	8.38401	8.38133
307	8.84905	8.69012	8.61609	8.60423	8.46845	8.70306	8.74543	8.36812	8.35545
308	8.81266	8.64461	8.58104	8.58329	8.45016	8.64142	8.73207	8.3268	8.33017
309	8.78793	8.61427	8.56634	8.56255	8.43143	8.61803	8.71799	8.30933	8.30592
310	8.75681	8.57652	8.53745	8.54115	8.41239	8.57176	8.70346	8.27631	8.28125
311	8.73183	8.54648	8.51952	8.51972	8.39294	8.54611	8.68855	8.25594	8.25668
312	8.70301	8.51141	8.4935	8.49767	8.37303	8.5065	8.67335	8.2262	8.23131
313	8.67638	8.4782	8.47234	8.47447	8.35176	8.47602	8.65782	8.20133	8.20385
314	8.64696	8.44086	8.44607	8.45028	8.32959	8.43629	8.64193	8.17008	8.17487
315	8.61877	8.405	8.42253	8.42553	8.30674	8.40212	8.62564	8.14188	8.14508
316	8.58868	8.36629	8.39581	8.39988	8.28304	8.36215	8.60891	8.10964	8.114
317	8.55882	8.32777	8.37014	8.37348	8.25852	8.32469	8.59172	8.07849	8.08187
318	8.52753	8.28716	8.34233	8.34621	8.23315	8.28343	8.57403	8.04459	8.04855
319	8.49748	8.24938	8.31619	8.31963	8.20844	8.2463	8.55586	8.01368	8.01703
320	8.47113	8.22019	8.29336	8.29705	8.18773	8.21679	8.53736	7.98991	7.99354
321	8.48025	8.26732	8.29857	8.31043	8.19445	8.2553	8.51967	8.01903	8.03131
322	8.51926	8.36757	8.32262	8.346	8.22019	8.34319	8.50455	8.08219	8.10683
323	8.56532	8.4611	8.34468	8.37313	8.2432	8.43154	8.49274	8.13695	8.16684
324	8.5182	8.39286	8.33355	8.34756	8.23306	8.37901	8.48241	8.12523	8.13939
325	8.58027	8.48759	8.36337	8.36583	8.25535	8.48656	8.47314	8.18289	8.18423
326	8.6617	8.60001	8.41828	8.38242	8.27122	8.63997	8.4667	8.25959	8.21987
327	8.68308	8.61988	8.46912	8.37913	8.26949	8.71767	8.46274	8.31316	8.21548
328	8.56864	8.46805	8.3798	8.35253	8.24291	8.49788	8.45772	8.19622	8.16633
329	8.51461	8.38168	8.33579	8.32305	8.21535	8.3943	8.44938	8.12881	8.11624
330	8.49782	8.35406	8.32155	8.30357	8.19692	8.37194	8.439	8.10625	8.08843
331	8.46137	8.30237	8.29153	8.28081	8.17608	8.31199	8.42745	8.06608	8.05647
332	8.44323	8.27908	8.276	8.26225	8.15888	8.29219	8.41507	8.04704	8.03402
333	8.41224	8.23723	8.24982	8.24004	8.13846	8.24585	8.4021	8.014	8.00539
334	8.38973	8.20798	8.23003	8.21862	8.11852	8.21869	8.38856	7.98967	7.97906
335	8.35947	8.16678	8.20372	8.19451	8.09613	8.17499	8.3745	7.95628	7.94809
336	8.33461	8.13462	8.18165	8.17159	8.07475	8.14404	8.35991	7.92938	7.92006
337	8.30454	8.09392	8.15505	8.14625	8.05108	8.10191	8.34479	7.89581	7.88785
338	8.27464	8.05269	8.128	8.11878	8.02519	8.06134	8.32904	7.86078	7.8522
339	8.24106	8.00543	8.09763	8.08916	7.99723	8.01323	8.31255	7.82087	7.8131
340	8.20848	7.96055	8.06792	8.05929	7.96897	7.96869	8.29527	7.78243	7.77436
341	8.17504	7.91529	8.03755	8.02939	7.94074	7.9229	8.27724	7.74391	7.73633
342	8.141	7.86928	8.00637	7.99817	7.91117	7.87703	8.25847	7.70428	7.69658
343	8.10356	7.81717	7.97189	7.96402	7.87869	7.82457	8.23887	7.65929	7.65192
344	8.07078	7.77586	7.94196	7.93413	7.85045	7.78329	8.21853	7.62361	7.61623
345	8.05144	7.76395	7.92547	7.91788	7.83584	7.77111	8.19803	7.61417	7.60703
346	8.04625	7.78136	7.92294	7.91545	7.83494	7.78849	8.17833	7.63078	7.62369
347	8.10403	7.90521	7.94164	7.95152	7.85501	7.89377	8.16102	7.68536	7.69684
348	8.14895	7.98658	7.95924	7.96539	7.87317	7.97915	8.14699	7.73339	7.7409
349	8.10521	7.9391	7.95759	7.95389	7.8706	7.94256	8.13462	7.74019	7.7368
350	8.05403	7.85926	7.9221	7.91983	7.83678	7.86135	8.12152	7.68384	7.68181
351	8.04037	7.84515	7.91053	7.90747	7.82667	7.84821	8.10733	7.67394	7.67094
352	8.00924	7.80056	7.88485	7.88207	7.80204	7.80329	8.09246	7.63828	7.6356
353	7.97012	7.73557	7.84765	7.84449	7.76634	7.73875	8.0763	7.58169	7.57857
354	7.9397	7.69508	7.82119	7.81825	7.74118	7.698	8.05886	7.54777	7.5449
355	7.914	7.66339	7.79755	7.79444	7.71906	7.6665	8.0407	7.5204	7.51734
356	7.89121	7.64078	7.77791	7.77496	7.70078	7.64369	8.02225	7.50164	7.49877
357	7.86703	7.61357	7.75581	7.75282	7.68013	7.61655	8.00366	7.47815	7.47522
358	7.84495	7.59213	7.7364	7.73353	7.66207	7.59495	7.98501	7.46003	7.45725
359	7.82281	7.56933	7.71632	7.71346	7.64336	7.57215	7.96636	7.4404	7.43763
360	7.80075	7.54727	7.69663	7.69388	7.62498	7.54996	7.94772	7.42152	7.41887
361	7.77913	7.52534	7.67703	7.67432	7.60669	7.52799	7.92909	7.40258	7.39996
362	7.75903	7.50693	7.6591	7.65648	7.59002	7.50949	7.9105	7.38681	7.38429
363	7.73927	7.48861	7.6413	7.63873	7.57346	7.49111	7.89201	7.37102	7.36855
364	7.72009	7.47151	7.62415	7.62166	7.55751	7.47392	7.87363	7.35631	7.35393
365	7.70121	7.45452	7.60717	7.60473	7.54171	7.45689	7.85538	7.34166	7.33933
366	7.68289	7.43858	7.59075	7.58838	7.52644	7.44087	7.83726	7.32791	7.32565
367	7.66492	7.42294	7.57459	7.57228	7.5114	7.42518	7.81927	7.3144	7.31219
368	7.64947	7.41249	7.56095	7.5587	7.49885	7.41467	7.80149	7.30549	7.30335
369	7.63741	7.40867	7.5506	7.5484	7.48955	7.41079	7.7841	7.30249	7.3004
370	7.64175	7.43899	7.5566	7.55446	7.49653	7.44106	7.76767	7.32996	7.32792
371	7.68008	7.53109	7.58263	7.58628	7.52334	7.52698	7.75351	7.39372	7.39786
372	7.84312	7.77296	7.61875	7.63631	7.55896	7.75398	7.74365	7.47108	7.49012
373	7.8347	7.78415	7.65541	7.65159	7.58519	7.78813	7.7377	7.53619	7.5323
374	7.89152	7.85811	7.71645	7.66562	7.6013	7.91269	7.73421	7.61532	7.56075
375	7.81706	7.77286	7.6797	7.66389	7.59715	7.78991	7.73121	7.57157	7.55442
376	7.7635	7.69285	7.65277	7.64603	7.58102	7.69932	7.72634	7.5288	7.52229
377	7.75621	7.66764	7.63625	7.62529	7.55982	7.67853	7.71968	7.49628	7.48536
378	7.71899	7.61298	7.61351	7.60716	7.54326	7.61861	7.71167	7.46284	7.45714
379	7.7155	7.6085	7.60541	7.59668	7.53304	7.61687	7.70283	7.45291	7.44454
380	7.69362	7.58226	7.59207	7.58589	7.52356	7.58772	7.69372	7.43852	7.43299
381	7.68785	7.57831	7.5844	7.57693	7.51515	7.58536	7.68453	7.43198	7.42493
382	7.67125	7.55977	7.57314	7.5671	7.50642	7.56518	7.6754	7.4211	7.41564
383	7.66345	7.55348	7.56497	7.55825	7.49825	7.55977	7.66637	7.41428	7.40798
384	7.64963	7.53851	7.55476	7.54886	7.48983	7.54386	7.65746	7.40474	7.39934
385	7.6389	7.52667	7.54452	7.53828	7.47998	7.53251	7.64862	7.39407	7.38821
386	7.62164	7.50314	7.52995	7.5242	7.4668	7.50841	7.63967	7.37581	7.37049
387	7.60422	7.47792	7.51353	7.50762	7.45102	7.48344	7.6304	7.35377	7.34822
388	7.58408	7.44868	7.49562	7.49002	7.43432	7.45386	7.6207	7.32973	7.32451
389	7.56564	7.42298	7.47848	7.47284	7.41799	7.42826	7.61053	7.3075	7.30219
390	7.54544	7.3948	7.46027	7.45483	7.40091	7.39986	7.59994	7.28395	7.27886
391	7.52366	7.36348	7.43996	7.43454	7.38151	7.36857	7.58884	7.2568	7.25168
392	7.50929	7.34897	7.42745	7.42217	7.37008	7.3539	7.57745	7.2451	7.24014
393	7.64949	7.68201	7.44886	7.58006	7.39249	7.54113	7.56902	7.29592	7.43686
394	7.7906	7.93329	7.49381	7.66759	7.43801	7.74679	7.56674	7.38557	7.57249
395	7.78042	7.88	7.54197	7.63533	7.48573	7.78222	7.5685	7.47587	7.57429
396	7.8041	7.91027	7.58552	7.65058	7.52831	7.84517	7.57199	7.55431	7.61987
397	7.86758	7.98227	7.62896	7.66604	7.5567	7.94889	7.57728	7.61767	7.6516
398	7.82789	7.94015	7.647	7.68	7.57343	7.91151	7.58336	7.6424	7.67142
399	7.81045	7.90842	7.65197	7.68036	7.57688	7.8847	7.58877	7.64202	7.66616
400	7.77683	7.83784	7.62378	7.65672	7.55543	7.80885	7.59242	7.5868	7.61614
401	7.74864	7.78262	7.60473	7.63865	7.53975	7.75214	7.59377	7.54884	7.5797
402	7.73546	7.75346	7.59356	7.62506	7.52803	7.72523	7.59344	7.52596	7.55455
403	7.72124	7.73051	7.58505	7.61687	7.52176	7.70162	7.5921	7.51227	7.54151
404	7.71577	7.72267	7.58146	7.61179	7.51827	7.69517	7.5903	7.50769	7.53555
405	7.7044	7.70567	7.57404	7.60437	7.51245	7.67791	7.58824	7.4973	7.52541
406	7.69816	7.69745	7.56967	7.59901	7.5085	7.6706	7.58602	7.49228	7.51949
407	7.68915	7.68484	7.56369	7.59286	7.50377	7.65797	7.58371	7.4848	7.51201
408	7.6824	7.67586	7.55883	7.58728	7.4995	7.64966	7.58132	7.47916	7.50571
409	7.67389	7.66384	7.55286	7.58104	7.49457	7.63778	7.57883	7.47167	7.49806
410	7.6664	7.65345	7.54729	7.57489	7.48968	7.62793	7.57624	7.46481	7.49068
411	7.65855	7.64271	7.54172	7.56898	7.48504	7.61743	7.57353	7.45814	7.48375
412	7.65052	7.63138	7.53563	7.56239	7.47968	7.60658	7.57069	7.45046	7.47561
413	7.64145	7.61812	7.52869	7.55508	7.4736	7.59363	7.56767	7.44131	7.46615
414	7.63326	7.60685	7.52245	7.54837	7.46811	7.58278	7.56444	7.43362	7.45803
415	7.62377	7.59306	7.515	7.54053	7.46149	7.56934	7.561	7.42383	7.44789
416	7.62228	7.59649	7.51543	7.54053	7.46268	7.57318	7.55755	7.42917	7.45282
417	7.61936	7.59656	7.51444	7.53915	7.46246	7.57361	7.55432	7.43163	7.45492
418	7.61085	7.58419	7.50778	7.53207	7.45652	7.56163	7.5511	7.42287	7.44576
419	7.64572	7.6641	7.54445	7.56834	7.49386	7.64191	7.54898	7.49641	7.51893
420	7.80261	7.90279	7.59506	7.63273	7.54412	7.86583	7.55071	7.59247	7.62978
421	8.00285	8.15011	7.67517	7.66877	7.58695	8.16017	7.55813	7.70665	7.69694
422	8.04735	8.22329	7.77642	7.71007	7.62838	8.29768	7.57037	7.83639	7.76221
423	7.99592	8.17573	7.80667	7.74148	7.65586	8.24815	7.58436	7.8752	7.80279
424	8.04567	8.2168	7.90236	7.75307	7.66874	8.37763	7.59885	7.96983	7.80891
425	7.96167	8.10103	7.82118	7.75127	7.66635	8.1756	7.612	7.86409	7.78918
426	7.92087	8.03511	7.7767	7.74757	7.66434	8.06297	7.62168	7.8	7.77189
427	7.92835	8.03821	7.79085	7.75286	7.66988	8.07507	7.62932	7.81084	7.77387
428	7.91701	8.02112	7.7811	7.75707	7.6755	8.04202	7.63613	7.79756	7.77639
429	7.92199	8.02451	7.79051	7.76119	7.68021	8.05173	7.6424	7.80633	7.77906
430	7.91621	8.01497	7.78637	7.76462	7.68484	8.03364	7.64839	7.80031	7.78139
431	7.91916	8.0163	7.79253	7.76786	7.68883	8.03885	7.65413	7.80598	7.78339
432	7.91589	8.00954	7.79097	7.77047	7.69252	8.0274	7.65969	7.80275	7.78468
433	7.91625	8.00651	7.79392	7.77186	7.69473	8.02666	7.66505	7.80387	7.78366
434	7.91309	7.99878	7.79252	7.77282	7.6967	8.01629	7.67017	7.79992	7.78221
435	7.91224	7.99411	7.79394	7.77345	7.69819	8.01292	7.67504	7.7992	7.78031
436	7.90841	7.98474	7.79193	7.77282	7.69853	8.00202	7.67963	7.79381	7.77635
437	7.90528	7.97613	7.7909	7.77146	7.69806	7.9941	7.68389	7.78932	7.77125
438	7.89959	7.96323	7.78708	7.76849	7.69605	7.98026	7.68775	7.78072	7.76353
439	7.89361	7.9497	7.78311	7.76445	7.69293	7.96704	7.69115	7.77163	7.75418
440	7.89689	7.95685	7.78826	7.77018	7.69961	7.97356	7.69437	7.78078	7.76392
441	7.91118	7.98697	7.80445	7.78644	7.71675	8.00376	7.69808	7.8105	7.7936
442	7.99409	8.15163	7.84846	7.8614	7.76188	8.13535	7.70408	7.89155	7.90769
443	8.16602	8.43258	7.90543	7.95999	7.81872	8.37191	7.71493	7.99147	8.05214
444	8.34991	8.65601	7.96196	8.00177	7.87311	8.61172	7.73138	8.08185	8.12625
445	8.3976	8.70792	8.04681	8.03033	7.92829	8.72505	7.75177	8.19819	8.18116
446	8.33244	8.64425	8.09503	8.07009	7.96857	8.67129	7.77331	8.26095	8.23388
447	8.29198	8.5876	8.09537	8.08907	7.98778	8.59457	7.79367	8.25491	8.2479
448	8.27151	8.52873	8.0865	8.08075	7.98088	8.53478	7.81171	8.21891	8.21283
449	8.2595	8.48924	8.08255	8.07674	7.97795	8.49516	7.82731	8.19468	8.18872
450	8.25378	8.46626	8.08321	8.0776	7.98031	8.47188	7.84107	8.18315	8.17749
451	8.25098	8.45093	8.08545	8.07983	7.98374	8.45647	7.85358	8.1764	8.17082
452	8.24902	8.43888	8.08779	8.08234	7.98763	8.4442	7.8652	8.17183	8.16648
453	8.24737	8.42792	8.08979	8.0844	7.99086	8.43313	7.87614	8.16733	8.16207
454	8.24609	8.41855	8.09181	8.08657	7.99429	8.42359	7.88652	8.16393	8.15886
455	8.24384	8.40733	8.09254	8.08739	7.99625	8.41225	7.89639	8.15844	8.15348
456	8.2413	8.39616	8.09284	8.08782	7.99786	8.40092	7.90574	8.15283	8.14802
457	8.23613	8.37972	8.09033	8.08542	7.99658	8.38438	7.91452	8.14229	8.1376
458	8.22796	8.35775	8.08479	8.07999	7.99232	8.36227	7.92255	8.12668	8.12212
459	8.21684	8.33042	8.07622	8.07153	7.98501	8.33483	7.92968	8.1061	8.10165
460	8.20443	8.30171	8.06637	8.06179	7.97646	8.30601	7.9358	8.08416	8.07981
461	8.19019	8.27044	8.05467	8.05019	7.96606	8.27464	7.94084	8.05976	8.05552
462	8.17315	8.23468	8.04017	8.03579	7.95291	8.23878	7.94474	8.03121	8.02707
463	8.15391	8.19581	8.02349	8.01919	7.93758	8.19981	7.94739	7.99972	7.99567
464	8.14515	8.18089	8.01727	8.01307	7.93275	8.18481	7.94912	7.98942	7.98546
465	8.19278	8.29122	8.04174	8.06728	7.95855	8.26337	7.95171	8.0376	8.06543
466	8.34793	8.58849	8.08861	8.19136	8.00632	8.47812	7.95843	8.12446	8.23492
467	8.46358	8.75795	8.14677	8.24451	8.06423	8.6535	7.97056	8.22578	8.33057
468	8.65909	8.98282	8.20429	8.27818	8.11918	8.90577	7.98757	8.31765	8.3951
469	8.72855	9.05906	8.29466	8.30764	8.17389	9.04851	8.00853	8.43903	8.44992
470	8.85947	9.19257	8.44322	8.33572	8.20798	9.31212	8.03288	8.60078	8.48142
471	8.92704	9.258	8.58159	8.36633	8.2336	9.4922	8.06032	8.74003	8.50555
472	8.89432	9.19429	8.66976	8.38241	8.25379	9.50331	8.08864	8.81867	8.50898
473	8.73042	8.97609	8.48934	8.37954	8.25039	9.09098	8.11272	8.59332	8.47743
474	8.67226	8.87603	8.44181	8.3716	8.2462	8.94339	8.1304	8.51523	8.44717
475	8.6785	8.87112	8.45526	8.37549	8.25065	8.94751	8.14476	8.51888	8.44185
476	8.65159	8.8271	8.43535	8.37526	8.25326	8.88115	8.15745	8.4878	8.43302
477	8.65166	8.81774	8.44055	8.37484	8.25386	8.87851	8.16881	8.48535	8.42408
478	8.63404	8.78686	8.42802	8.37314	8.25441	8.83559	8.17921	8.46421	8.41477
479	8.63005	8.77302	8.42815	8.37031	8.25282	8.8259	8.1887	8.45682	8.40345
480	8.61507	8.74431	8.41732	8.36561	8.25003	8.7905	8.19735	8.43669	8.38983
481	8.60721	8.72494	8.41313	8.35999	8.24577	8.77352	8.20514	8.42392	8.37487
482	8.59252	8.69592	8.40215	8.35262	8.24013	8.74063	8.21207	8.40294	8.3576
483	8.58182	8.67288	8.39492	8.34485	8.23379	8.71883	8.21811	8.38664	8.3402
484	8.56757	8.64533	8.38418	8.33635	8.22693	8.68892	8.22327	8.36656	8.32237
485	8.5547	8.61988	8.37468	8.32683	8.21889	8.66398	8.22756	8.34789	8.30329
486	8.5375	8.58725	8.36087	8.31454	8.2082	8.6298	8.23091	8.32293	8.27981
487	8.51991	8.55402	8.34661	8.30056	8.19574	8.59662	8.23321	8.29707	8.25395
488	8.53393	8.60136	8.3477	8.32972	8.19962	8.61404	8.23528	8.30167	8.28845
489	8.56958	8.67847	8.37405	8.36572	8.22801	8.68107	8.23866	8.35333	8.3503
490	8.79444	9.10629	8.42786	8.54376	8.28369	8.97677	8.24704	8.45232	8.58152
491	8.92172	9.28347	8.4914	8.59527	8.34721	9.16738	8.26201	8.56106	8.67718
492	9.03983	9.38488	8.5503	8.59812	8.40428	9.33196	8.28121	8.65353	8.70658
493	9.11532	9.47514	8.641	8.63682	8.46261	9.47947	8.30335	8.77702	8.77264
494	9.26022	9.62418	8.79558	8.66733	8.50454	9.76307	8.32893	8.95052	8.81156
495	9.34703	9.71281	8.95	8.70121	8.53189	9.97981	8.35804	9.10675	8.83907
496	9.30756	9.63843	9.034	8.71678	8.5545	9.97672	8.38822	9.18089	8.8416
497	9.15356	9.43228	8.87552	8.71726	8.55376	9.59581	8.41428	8.97894	8.81398
498	9.08965	9.32408	8.8152	8.71018	8.5523	9.42569	8.43399	8.8873	8.78461
499	9.09211	9.31706	8.82423	8.71805	8.5605	9.41791	8.45014	8.88708	8.78514
500	9.07104	9.28045	8.81145	8.72079	8.56718	9.36365	8.4646	8.86536	8.78109
501	9.07343	9.2788	8.81901	8.72734	8.57473	9.36337	8.47794	8.86934	8.78379
502	9.06262	9.25879	8.81429	8.73131	8.58167	9.33396	8.49059	8.85999	8.78377
503	9.06218	9.25271	8.81827	8.73504	8.58673	9.32888	8.50262	8.85984	8.78274
504	9.05272	9.23233	8.81378	8.73568	8.58979	9.30316	8.51406	8.84883	8.77699
505	9.04945	9.22123	8.81459	8.73673	8.59237	9.29251	8.52488	8.84418	8.772
506	9.04346	9.20717	8.81301	8.73838	8.59614	9.2752	8.53515	8.83804	8.76902
507	9.04101	9.1988	8.81447	8.74041	8.59979	9.26683	8.54494	8.83583	8.7669
508	9.0343	9.18285	8.81186	8.74001	8.60134	9.24872	8.55423	8.82753	8.7607
509	9.0291	9.16949	8.81049	8.7394	8.6024	9.23501	8.56296	8.8208	8.75438
510	9.02208	9.15334	8.80739	8.73795	8.60281	9.21728	8.57111	8.81195	8.74708
511	9.01466	9.13642	8.80374	8.73517	8.60174	9.19979	8.57862	8.80192	8.73766
512	9.01972	9.14694	8.81258	8.74537	8.61374	9.20902	8.58588	8.81654	8.75354
513	9.08608	9.2935	8.85075	8.82176	8.6545	9.31503	8.59475	8.88584	8.86344
514	9.1445	9.40076	8.90027	8.87359	8.70671	9.41994	8.60677	8.97379	8.95383
515	9.2167	9.51532	8.95227	8.92422	8.76059	9.53694	8.622	9.06187	9.03952
516	9.28288	9.61181	9.00332	8.96841	8.81302	9.64134	8.64011	9.14373	9.11346
517	9.32056	9.65899	9.0528	9.00001	8.8564	9.70858	8.66027	9.21319	9.16291
518	9.33037	9.67613	9.08906	9.03303	8.88894	9.72942	8.68132	9.25767	9.20359
519	9.37297	9.71435	9.1406	9.05333	8.91228	9.80128	8.70277	9.30974	9.22205
520	9.34178	9.6602	9.12126	9.06028	8.91955	9.71885	8.72338	9.27323	9.21369
521	9.32567	9.61051	9.11856	9.05392	8.9157	9.67246	8.74177	9.24672	9.18396
522	9.32092	9.58458	9.11312	9.05312	8.916	9.64153	8.75811	9.22456	9.16677
523	9.31445	9.56578	9.1114	9.05883	8.92388	9.61437	8.77294	9.21483	9.1654
524	9.32092	9.56573	9.12116	9.06579	8.93216	9.61753	8.78688	9.22012	9.16753
525	9.31813	9.55418	9.12236	9.07133	8.9396	9.60115	8.80024	9.21606	9.16824
526	9.32126	9.55041	9.12865	9.07641	8.94611	9.59899	8.81306	9.21784	9.16849
527	9.31947	9.54047	9.1304	9.08089	8.95234	9.58604	8.82541	9.2147	9.1683
528	9.32119	9.53565	9.13519	9.08536	8.9583	9.58185	8.83731	9.2154	9.16844
529	9.31939	9.5257	9.13667	9.08867	8.96328	9.56991	8.84876	9.21189	9.16687
530	9.31991	9.51973	9.1402	9.09237	8.9685	9.56401	8.85976	9.21143	9.16639
531	9.31852	9.51107	9.14191	9.09541	8.97316	9.55393	8.87033	9.20876	9.1651
532	9.3169	9.50165	9.14324	9.09716	8.97644	9.54427	8.88043	9.20506	9.16169
533	9.31353	9.48949	9.14285	9.09783	8.97869	9.53103	8.89001	9.19899	9.15668
534	9.31087	9.47911	9.14309	9.0986	8.98102	9.52023	8.89904	9.19422	9.15236
535	9.30639	9.46566	9.1415	9.0979	8.98189	9.50588	8.90751	9.18672	9.14573
536	9.30601	9.46138	9.14394	9.10095	8.98647	9.50111	8.91551	9.18718	9.14672
537	9.3103	9.46751	9.15102	9.10881	8.99587	9.50646	8.92334	9.1969	9.1572
538	9.31302	9.46993	9.15644	9.11486	9.0034	9.50833	8.93115	9.2032	9.16407
539	9.31615	9.47301	9.16221	9.12135	9.01135	9.51072	8.93891	9.21004	9.1716
540	9.31853	9.47427	9.16717	9.12694	9.01836	9.51142	8.94657	9.21514	9.17727
541	9.32015	9.47382	9.17132	9.13176	9.02458	9.51033	8.95407	9.21864	9.18142
542	9.32758	9.48577	9.1812	9.14226	9.03645	9.52172	8.96152	9.23309	9.19644
543	9.32873	9.48405	9.18476	9.14645	9.04198	9.51939	8.96894	9.23531	9.19927
544	9.32658	9.47526	9.18496	9.14726	9.04411	9.51004	8.97601	9.2311	9.19562
545	9.32479	9.46784	9.1855	9.14841	9.04658	9.50205	8.98259	9.228	9.1931
546	9.32269	9.46027	9.18569	9.14918	9.04866	9.49394	8.9887	9.22467	9.19032
547	9.32081	9.45384	9.18607	9.15015	9.05094	9.48696	8.99437	9.22225	9.18845
548	9.31899	9.44792	9.18647	9.15111	9.0532	9.48052	8.99964	9.22021	9.18694
549	9.31725	9.44267	9.18691	9.15212	9.05549	9.47474	9.00456	9.21866	9.18592
550	9.31418	9.43486	9.18599	9.15174	9.05638	9.46642	9.00912	9.21478	9.18255
551	9.31068	9.42656	9.18461	9.1509	9.0568	9.45763	9.01329	9.21036	9.17864
552	9.3074	9.41913	9.18341	9.15023	9.05738	9.4497	9.01708	9.20663	9.17541
553	9.29998	9.40327	9.17803	9.14537	9.05377	9.43336	9.0204	9.19531	9.16459
554	9.28561	9.37329	9.1657	9.13355	9.04321	9.4029	9.02293	9.17128	9.14104
555	9.26825	9.3383	9.1504	9.11875	9.0297	9.36745	9.02437	9.14263	9.11286
556	9.24842	9.2997	9.13263	9.10147	9.01375	9.32839	9.02458	9.11061	9.0813
557	9.2261	9.25762	9.11239	9.08172	8.99536	9.28586	9.02348	9.07533	9.04647
558	9.20146	9.21249	9.08986	9.05965	8.9747	9.24029	9.02103	9.03716	9.00876
559	9.17531	9.16605	9.06583	9.03609	8.95257	9.19341	9.01722	8.99767	8.9697
560	9.15257	9.12867	9.0452	9.01593	8.93387	9.1556	9.01221	8.9661	8.93857
561	9.14987	9.13523	9.04458	9.01575	8.93513	9.16174	9.00683	8.97361	8.9465
562	9.16072	9.17003	9.05739	9.02901	8.94972	9.19613	9.00229	9.00636	8.97967
563	9.23212	9.30699	9.08893	9.07936	8.98266	9.31305	9.00014	9.07206	9.06543
564	9.25317	9.35155	9.11641	9.09872	9.01109	9.36634	9.0008	9.12622	9.11091
565	9.20359	9.2635	9.09302	9.06927	8.98869	9.2852	9.00169	9.08079	9.05857
566	9.20745	9.27439	9.09864	9.07687	8.99555	9.29407	9.0017	9.09127	9.07105
567	9.19911	9.25873	9.09429	9.07101	8.99251	9.28025	9.00141	9.08378	9.06175
568	9.1692	9.19815	9.06574	9.04376	8.96533	9.21824	8.99998	9.03025	9.00963
569	9.14756	9.1575	9.04699	9.02436	8.94804	9.17843	8.9969	8.99778	8.97635
570	9.12707	9.12179	9.02802	9.00626	8.93057	9.14174	8.99254	8.96653	8.94606
571	9.10715	9.08899	9.01046	8.98849	8.91454	9.10926	8.98715	8.93976	8.919
572	9.08571	9.05433	8.99062	8.96929	8.89625	9.0739	8.98086	8.90958	8.8895
573	9.06514	9.02266	8.97211	8.95081	8.87929	9.04228	8.97376	8.8831	8.863
574	9.04376	8.99023	8.95239	8.93158	8.86112	9.00932	8.96594	8.85495	8.83537
575	9.0218	8.9574	8.93233	8.91167	8.84261	8.97638	8.95742	8.82699	8.80752
576	8.99895	8.92342	8.91114	8.89089	8.82297	8.94199	8.94822	8.79742	8.77838
577	8.97462	8.88713	8.88863	8.86859	8.80201	8.90552	8.93829	8.76605	8.74719
578	8.94749	8.8457	8.86317	8.84349	8.7781	8.86373	8.92756	8.72971	8.71121
579	8.91858	8.80156	8.83604	8.8166	8.75252	8.81938	8.9159	8.69103	8.67275
580	8.88898	8.75713	8.80814	8.78902	8.72619	8.77463	8.90329	8.65181	8.63385
581	8.85816	8.7113	8.77907	8.76021	8.6987	8.72858	8.88971	8.61134	8.59362
582	8.8251	8.66191	8.74773	8.72917	8.66894	8.6789	8.87512	8.56747	8.55003
583	8.79047	8.61045	8.71485	8.69655	8.63765	8.62721	8.85947	8.5217	8.5045
584	8.77053	8.59152	8.69661	8.67859	8.62099	8.60801	8.84321	8.50474	8.48781
585	8.84039	8.7768	8.70951	8.7619	8.63544	8.71808	8.82883	8.54612	8.60445
586	8.96805	9.02879	8.74192	8.85449	8.66899	8.90575	8.81936	8.61966	8.74253
587	9.13933	9.28148	8.77959	8.9137	8.70621	9.13685	8.81588	8.69491	8.83963
588	9.27274	9.41796	8.82179	8.91214	8.74535	9.32212	8.81748	8.77011	8.86615
589	9.26787	9.39622	8.89249	8.91139	8.78611	9.3794	8.82195	8.87332	8.89034
590	9.32291	9.46364	8.99024	8.93554	8.81071	9.52666	8.82847	8.9891	8.92605
591	9.30383	9.4335	9.04148	8.94467	8.82288	9.54171	8.8363	9.04229	8.93387
592	9.33406	9.44774	9.15331	8.94507	8.82452	9.67319	8.84481	9.14945	8.92346
593	9.21368	9.26973	9.04176	8.91474	8.79787	9.40642	8.85124	8.9959	8.8584
594	9.12193	9.13494	8.94145	8.88944	8.77474	9.18676	8.85245	8.86072	8.80807
595	9.11048	9.1102	8.93251	8.8756	8.76373	9.16584	8.85016	8.84163	8.78543
596	9.07499	9.06162	8.90404	8.86171	8.75167	9.09999	8.84633	8.80368	8.76454
597	9.06146	9.04054	8.89308	8.84732	8.73949	9.08307	8.84152	8.78747	8.74444
598	9.03402	9.00348	8.87054	8.83268	8.72651	9.03693	8.83608	8.75841	8.72424
599	9.01821	8.98074	8.85721	8.81751	8.71322	9.01692	8.83011	8.74043	8.70376
600	8.99294	8.94492	8.83574	8.80047	8.69776	8.97612	8.82365	8.71174	8.67988
601	8.97308	8.9153	8.81838	8.78221	8.6812	8.94813	8.81665	8.68753	8.65422
602	8.95031	8.88355	8.79887	8.76526	8.6658	8.91355	8.80914	8.66204	8.63142
603	8.93169	8.85807	8.78279	8.74885	8.651	8.88895	8.80121	8.64148	8.61011
604	8.9104	8.82906	8.76447	8.7321	8.63577	8.85826	8.79291	8.61818	8.5884
605	8.89065	8.80208	8.74731	8.71491	8.62013	8.83168	8.78421	8.59626	8.56616
606	8.86915	8.77267	8.72862	8.69726	8.60398	8.80119	8.77511	8.57238	8.5433
607	8.84739	8.74231	8.70946	8.67826	8.58652	8.77092	8.76554	8.54735	8.51824
608	8.88743	8.87902	8.70913	8.75391	8.58867	8.8265	8.75697	8.55808	8.61011
609	9.01152	9.16157	8.7409	8.88456	8.62267	9.00352	8.75257	8.62646	8.78432
610	9.15076	9.39574	8.79043	8.96423	8.67403	9.20699	8.75414	8.72232	8.91121
611	9.32905	9.63884	8.84602	9.02299	8.72921	9.44966	8.76166	8.82099	9.01054
612	9.48045	9.78517	8.9074	9.02787	8.78751	9.65974	8.77421	8.92209	9.04802
613	9.51156	9.80095	9.00288	9.04004	8.84649	9.76769	8.78999	9.05614	9.08982
614	9.48059	9.77843	9.08562	9.08187	8.89231	9.79046	8.80729	9.16344	9.15164
615	9.52572	9.81608	9.18117	9.10191	8.91668	9.90873	8.82557	9.26414	9.17156
616	9.47845	9.73594	9.19084	9.10307	8.92119	9.83655	8.84338	9.25605	9.15524
617	9.42571	9.63399	9.18305	9.08544	8.90793	9.74243	8.85849	9.21582	9.10703
618	9.36366	9.53017	9.10244	9.06749	8.89369	9.56942	8.86969	9.10241	9.06277
619	9.33261	9.47773	9.07489	9.06022	8.88994	9.49247	8.8774	9.05905	9.04394
620	9.32329	9.4549	9.07426	9.05286	8.88546	9.47638	8.88328	9.04925	9.02753
621	9.30025	9.41655	9.05492	9.04376	8.87922	9.4261	8.88801	9.01938	9.00946
622	9.28808	9.39217	9.04913	9.03404	8.87204	9.4063	8.89179	9.00553	8.99121
623	9.2668	9.35551	9.0315	9.02196	8.8625	9.36322	8.89475	8.97738	8.96933
624	9.25128	9.32657	9.02113	9.0094	8.85232	9.33711	8.89687	8.95804	8.94731
625	9.22836	9.28601	9.00191	8.99322	8.83853	9.29306	8.89814	8.92654	8.91918
626	9.20489	9.24249	8.983	8.97309	8.82074	9.25125	8.89834	8.89337	8.88443
627	9.17812	9.19508	8.96003	8.95179	8.8018	9.20192	8.89738	8.85571	8.84859
628	9.15119	9.14738	8.93738	8.9285	8.78086	9.15523	8.89519	8.81822	8.81018
629	9.12076	9.09469	8.91084	8.90289	8.75763	9.10147	8.89172	8.77567	8.76864
630	9.08915	9.0404	8.88338	8.8751	8.73224	9.04777	8.88689	8.73184	8.72428
631	9.05452	8.98191	8.8527	8.84495	8.70452	8.98866	8.88063	8.68382	8.67682
632	9.06038	9.02952	8.84018	8.87196	8.6944	8.9942	8.87395	8.67087	8.70602
633	9.25623	9.49455	8.86748	9.10027	8.72487	9.2444	8.87162	8.73097	8.98115
634	9.45726	9.8358	8.92091	9.21798	8.78034	9.51772	8.87733	8.83211	9.15086
635	9.62675	10.0263	8.98608	9.24291	8.84535	9.75566	8.88988	8.94586	9.21749
636	9.75261	10.1235	9.0525	9.2336	8.90831	9.93836	8.9069	9.05331	9.23954
637	9.88103	10.2191	9.16222	9.22776	8.96125	10.1619	8.92718	9.19374	9.25196
638	9.96681	10.3175	9.32668	9.26991	9.00441	10.3926	8.95081	9.38015	9.30568
639	9.98	10.3202	9.47174	9.30108	9.04292	10.5169	8.9771	9.53803	9.34157
640	9.89034	10.197	9.48582	9.31619	9.06038	10.3893	9.00283	9.53695	9.3444
641	9.78926	10.0308	9.4405	9.29735	9.04903	10.1901	9.02444	9.45047	9.29074
642	9.70424	9.89882	9.33237	9.2821	9.03794	9.95422	9.04032	9.30428	9.24839
643	9.66706	9.83524	9.30283	9.27414	9.03575	9.86398	9.05158	9.25647	9.22743
644	9.64969	9.80158	9.29706	9.26668	9.03187	9.83094	9.06038	9.23911	9.20948
645	9.62354	9.75849	9.27755	9.25767	9.0274	9.77583	9.06762	9.20885	9.19123
646	9.60752	9.73003	9.27015	9.24893	9.02199	9.749	9.07365	9.19327	9.1741
647	9.58373	9.68952	9.25226	9.23662	9.01356	9.70236	9.07865	9.16459	9.15149
648	9.5642	9.65466	9.23976	9.22328	9.00344	9.66888	9.08261	9.14181	9.12743
649	9.54095	9.61467	9.2221	9.20862	8.9923	9.62571	9.08556	9.11322	9.10195
650	9.5209	9.58025	9.20828	9.1943	8.98114	9.59229	9.08754	9.09001	9.07783
651	9.4982	9.54202	9.19104	9.17868	8.96885	9.5524	9.08858	9.06274	9.05216
652	9.47439	9.50122	9.17306	9.16042	8.95371	9.51226	9.08863	9.03333	9.02215
653	9.44845	9.45745	9.15252	9.14078	8.9373	9.4676	9.0876	9.00084	8.9905
654	9.42281	9.41497	9.13248	9.12061	8.92025	9.42552	9.08547	8.96949	8.95878
655	9.39374	9.36662	9.10877	9.09741	8.90023	9.37668	9.08218	8.93259	8.92236
656	9.43131	9.49968	9.1062	9.17621	8.90102	9.42299	9.07929	8.93575	9.01234
657	9.53084	9.72151	9.14516	9.27866	8.9439	9.57696	9.0799	9.01602	9.1607
658	9.45768	9.5429	9.14728	9.18779	8.94924	9.49943	9.08223	9.02287	9.06669
659	9.48764	9.59645	9.18084	9.21211	8.98575	9.56517	9.08451	9.08852	9.11997
660	9.54166	9.69548	9.21896	9.25327	9.02612	9.66159	9.08878	9.16084	9.19493
661	9.6524	9.82371	9.2652	9.2699	9.05701	9.82217	9.09593	9.22906	9.23081
662	9.79635	10.0048	9.37317	9.30493	9.08922	10.0811	9.10689	9.36019	9.28398
663	9.88043	10.0888	9.51187	9.31946	9.10879	10.2977	9.12194	9.50769	9.29862
664	9.80139	9.98819	9.50169	9.32835	9.11712	10.1747	9.13777	9.48475	9.29759
665	9.67967	9.81172	9.38922	9.30824	9.10197	9.89597	9.14969	9.33393	9.24903
666	9.64532	9.74766	9.351	9.29359	9.08892	9.80357	9.15688	9.27077	9.21429
667	9.61766	9.6989	9.33519	9.28203	9.0815	9.74906	9.16129	9.24178	9.19112
668	9.59854	9.66622	9.31853	9.27133	9.07301	9.70947	9.16398	9.2147	9.17093
669	9.5733	9.6236	9.30182	9.25667	9.06194	9.66475	9.16534	9.1873	9.14568
670	9.55219	9.5888	9.28407	9.24219	9.04998	9.62652	9.16554	9.15974	9.12154
671	9.52701	9.54702	9.26557	9.22491	9.03596	9.58377	9.16466	9.13078	9.09358
672	9.50339	9.50859	9.24581	9.20709	9.02081	9.54349	9.16274	9.10071	9.06534
673	9.47679	9.46506	9.22489	9.18699	9.00379	9.49943	9.15977	9.06878	9.03398
674	9.45021	9.42221	9.20243	9.16576	8.98533	9.45548	9.15575	9.03506	9.00135
675	9.4212	9.37542	9.17854	9.14252	8.96507	9.4083	9.15063	8.99928	8.96598
676	9.39146	9.3281	9.15306	9.1179	8.94326	9.36024	9.14439	8.96157	8.929
677	9.35957	9.27752	9.12596	9.09136	8.91965	9.30929	9.13697	8.92168	8.88949
678	9.328	9.22888	9.0987	9.06478	8.8959	9.26007	9.12838	8.8826	8.85099
679	9.29512	9.17875	9.0704	9.037	8.871	9.20956	9.11866	8.84252	8.8113
680	9.33972	9.34405	9.06237	9.13235	8.86675	9.26451	9.10968	8.84099	8.92017
681	9.48607	9.67896	9.09927	9.28774	8.90768	9.47286	9.10543	8.92163	9.12771
682	9.559	9.77476	9.14863	9.30431	8.96034	9.6058	9.10676	9.01987	9.18922
683	9.68004	9.93276	9.19557	9.33972	9.00882	9.7798	9.11231	9.10637	9.25978
684	9.82242	10.0837	9.24254	9.3521	9.05491	9.9706	9.12177	9.18545	9.29907
685	9.9525	10.1957	9.32788	9.34753	9.09401	10.1815	9.13469	9.29473	9.30949
686	10.048	10.3078	9.4752	9.382	9.12968	10.4152	9.15114	9.46316	9.3559
687	10.0865	10.3366	9.62256	9.40218	9.15444	10.5797	9.17069	9.6183	9.37505
688	10.0506	10.2732	9.69933	9.4116	9.16635	10.5853	9.19112	9.68464	9.37176
689	9.9042	10.0667	9.58962	9.39582	9.15651	10.2738	9.20808	9.53525	9.32712
690	9.81168	9.92733	9.47212	9.37685	9.14164	10.0233	9.21878	9.37933	9.28237
691	9.78143	9.87517	9.45075	9.36673	9.13636	9.95597	9.22497	9.3428	9.26121
692	9.75443	9.83268	9.43139	9.35647	9.12963	9.90223	9.2289	9.31255	9.24216
693	9.72972	9.79323	9.41388	9.34405	9.12122	9.8572	9.23137	9.28591	9.2212
694	9.70636	9.75755	9.39682	9.33185	9.11233	9.81626	9.23273	9.26093	9.20144
695	9.68379	9.72228	9.38029	9.31821	9.10226	9.77835	9.23319	9.23681	9.18004
696	9.66028	9.68551	9.36235	9.30312	9.09035	9.73884	9.23281	9.21042	9.15636
697	9.63626	9.64722	9.34379	9.28637	9.07693	9.69914	9.23158	9.18294	9.13035
698	9.61132	9.60768	9.32408	9.26847	9.06214	9.65802	9.22947	9.15378	9.10275
699	9.58764	9.57106	9.30557	9.25122	9.0481	9.6205	9.22653	9.12734	9.07723
700	9.56359	9.53441	9.28656	9.23348	9.03343	9.5828	9.2228	9.10051	9.05144
701	9.53778	9.49442	9.26576	9.21366	9.01673	9.54211	9.21825	9.07071	9.02236
702	9.5109	9.45302	9.2438	9.19271	8.99883	9.49989	9.21283	9.03936	8.99182
703	9.48136	9.4067	9.21916	9.16891	8.9781	9.45293	9.20643	9.00355	8.95667
704	9.5346	9.59039	9.21805	9.27685	8.98127	9.52031	9.201	9.01233	9.08182
705	9.6556	9.86024	9.25605	9.40102	9.02376	9.69821	9.19999	9.09241	9.2542
706	9.65268	9.81128	9.30006	9.36173	9.07167	9.74055	9.20284	9.17949	9.25027
707	9.75908	9.97169	9.34526	9.41338	9.1195	9.89725	9.20845	9.26391	9.33829
708	9.88647	10.1344	9.39404	9.44902	9.16912	10.0756	9.21788	9.34859	9.40736
709	10.0445	10.2905	9.47325	9.45499	9.20908	10.312	9.23126	9.45224	9.43083
710	10.0593	10.3252	9.56967	9.49676	9.24885	10.4056	9.24768	9.57032	9.4897
711	9.99384	10.2452	9.60584	9.51749	9.27588	10.3419	9.26471	9.61178	9.51475
712	9.96728	10.1927	9.61509	9.51903	9.27838	10.2958	9.28025	9.60413	9.50055
713	9.92665	10.1034	9.62612	9.49758	9.26306	10.2396	9.29345	9.58571	9.44892
714	9.86455	10.0038	9.54156	9.4804	9.24873	10.0659	9.30319	9.4702	9.40735
715	9.83395	9.95187	9.51697	9.47126	9.24454	9.99546	9.30964	9.43173	9.38755
716	9.8199	9.9241	9.51051	9.46209	9.23821	9.96996	9.31429	9.41545	9.36898
717	9.79408	9.88103	9.49033	9.44977	9.22995	9.91806	9.31772	9.38457	9.34694
718	9.77786	9.85246	9.48041	9.43833	9.22145	9.8913	9.32009	9.36649	9.3271
719	9.75398	9.81269	9.46174	9.4241	9.21084	9.84669	9.32157	9.33796	9.30337
720	9.73542	9.78142	9.44874	9.41045	9.20017	9.81649	9.32216	9.31681	9.28123
721	9.71275	9.74433	9.43105	9.39537	9.18845	9.77661	9.32195	9.29027	9.25742
722	9.69169	9.70954	9.41516	9.37931	9.1754	9.74235	9.32092	9.26557	9.23225
723	9.6677	9.67049	9.39603	9.36182	9.16112	9.7016	9.31903	9.23692	9.20526
724	9.64241	9.62859	9.3757	9.34159	9.14392	9.65987	9.3162	9.20552	9.17374
725	9.61419	9.58212	9.35226	9.31925	9.12472	9.61229	9.31231	9.1699	9.13919
726	9.58663	9.53787	9.32953	9.29679	9.1053	9.56797	9.30732	9.136	9.1054
727	9.55721	9.4912	9.30484	9.27291	9.08453	9.5205	9.30125	9.0998	9.06997
728	9.62516	9.7188	9.30509	9.40741	9.08865	9.60482	9.29642	9.11039	9.22396
729	9.79914	10.1094	9.34219	9.59242	9.13043	9.83738	9.29722	9.18711	9.45919
730	9.94666	10.3282	9.39778	9.65597	9.18948	10.0504	9.30488	9.29109	9.56949
731	10.1205	10.5397	9.45733	9.69776	9.2502	10.2854	9.31822	9.39382	9.64887
732	10.2756	10.6775	9.52939	9.69803	9.32008	10.5047	9.33618	9.51172	9.68545
733	10.3568	10.7284	9.63505	9.69874	9.37854	10.6717	9.35741	9.65147	9.70902
734	10.3663	10.7476	9.76085	9.74522	9.43159	10.7775	9.38086	9.80514	9.77575
735	10.4358	10.8169	9.91711	9.77898	9.472	10.9774	9.40655	9.97744	9.81714
736	10.3347	10.6727	9.89758	9.78433	9.48283	10.8046	9.43176	9.93594	9.80385
737	10.2021	10.4719	9.78253	9.76254	9.46751	10.4997	9.45167	9.77333	9.74527
738	10.1658	10.3922	9.7502	9.74372	9.45409	10.4025	9.46588	9.7087	9.69839
739	10.137	10.3414	9.7389	9.73771	9.4535	10.3441	9.47681	9.68411	9.68128
740	10.1218	10.3104	9.72977	9.73082	9.45132	10.3101	9.48587	9.66462	9.6649
741	10.1004	10.2739	9.72023	9.72372	9.44889	10.2704	9.49366	9.6466	9.64995
742	10.085	10.2449	9.71057	9.71506	9.44448	10.2403	9.50043	9.62835	9.63289
743	10.065	10.2097	9.69943	9.7051	9.43874	10.2038	9.5063	9.60838	9.61427
744	10.0478	10.1782	9.68789	9.69399	9.4316	10.1719	9.5113	9.58781	9.59409
745	10.0317	10.1512	9.67919	9.68581	9.42738	10.1443	9.51556	9.57345	9.58027
746	10.0189	10.1299	9.67194	9.67868	9.42405	10.1231	9.51926	9.56205	9.56891
747	10.0001	10.0969	9.65968	9.66661	9.41576	10.0899	9.52235	9.54145	9.54845
748	9.97975	10.0605	9.64495	9.65184	9.4047	10.0536	9.52458	9.51647	9.52337
749	9.95705	10.0204	9.6284	9.6353	9.39186	10.0135	9.52583	9.48887	9.49573
750	9.93387	9.98006	9.61083	9.61763	9.37785	9.97336	9.52602	9.46019	9.46689
751	9.90807	9.9356	9.59094	9.59766	9.36155	9.929	9.52508	9.42812	9.4347
752	9.89298	9.91502	9.58143	9.58802	9.35554	9.90862	9.52332	9.41679	9.42319
753	9.93256	10.0178	9.6041	9.63898	9.38166	9.98119	9.52249	9.46667	9.50332
754	10.0698	10.294	9.64895	9.75721	9.42955	10.179	9.5258	9.55481	9.66999
755	10.3179	10.6819	9.70497	9.8768	9.48694	10.4994	9.53605	9.65497	9.83781
756	10.4014	10.7421	9.76109	9.86887	9.54195	10.6299	9.55192	9.74609	9.85893
757	10.4498	10.7726	9.84652	9.87779	9.59536	10.7449	9.57042	9.86331	9.89153
758	10.5908	10.9297	9.99183	9.91305	9.63033	11.0209	9.59192	10.0251	9.93422
759	10.6291	10.9552	10.1283	9.9343	9.65727	11.1696	9.61647	10.1662	9.95183
760	10.4998	10.7955	10.0844	9.95166	9.67605	10.9418	9.64007	10.1073	9.96053
761	10.4393	10.6871	10.0694	9.94174	9.67243	10.8239	9.6597	10.0627	9.92545
762	10.3807	10.5907	9.99555	9.93112	9.66538	10.6571	9.67508	9.95921	9.89223
763	10.3487	10.5368	9.96749	9.92731	9.66685	10.5744	9.68688	9.91628	9.87814
764	10.34	10.5162	9.97123	9.92497	9.66793	10.5601	9.69672	9.91274	9.86854
765	10.3173	10.4783	9.95339	9.91951	9.6669	10.5081	9.70534	9.88556	9.85528
766	10.3065	10.4567	9.95183	9.91439	9.66519	10.4909	9.71292	9.87776	9.84323
767	10.2873	10.4236	9.93774	9.90708	9.66182	10.4503	9.71963	9.85535	9.82819
768	10.274	10.3986	9.93201	9.89943	9.65755	10.4281	9.7255	9.84277	9.813
769	10.2555	10.3661	9.91876	9.88997	9.65175	10.3914	9.73057	9.82101	9.79524
770	10.2387	10.3353	9.90858	9.87881	9.64395	10.3623	9.73476	9.80212	9.77484
771	10.218	10.2985	9.89324	9.86565	9.6343	10.3231	9.73803	9.77657	9.75153
772	10.1979	10.2626	9.87922	9.85121	9.6232	10.2882	9.74031	9.75245	9.7266
773	10.1748	10.2224	9.86157	9.83489	9.6103	10.2465	9.74155	9.7236	9.69908
774	10.1513	10.1817	9.84385	9.81708	9.59582	10.2062	9.74169	9.69459	9.66971
775	10.1239	10.1345	9.82192	9.79602	9.57813	10.1582	9.74064	9.65927	9.63524
776	10.1234	10.1545	9.81765	9.80961	9.57733	10.1593	9.73908	9.65792	9.65281
777	10.2021	10.3459	9.84727	9.90492	9.61102	10.2806	9.73961	9.72045	9.78556
778	10.3239	10.5748	9.89019	9.99742	9.65715	10.4569	9.74477	9.80314	9.92101
779	10.3997	10.6759	9.94278	10.0259	9.71218	10.5853	9.75442	9.89817	9.9889
780	10.3579	10.6033	9.98403	10.0174	9.7551	10.5681	9.76603	9.96788	10.0033
781	10.3962	10.6454	10.0211	10.0365	9.78712	10.6311	9.7782	10.022	10.0364
782	10.4128	10.6622	10.0516	10.0525	9.80685	10.6639	9.79094	10.0574	10.0557
783	10.5023	10.7503	10.1521	10.063	9.82285	10.8483	9.80491	10.1625	10.0644
784	10.4194	10.6356	10.0919	10.0574	9.82022	10.6749	9.81835	10.0806	10.0411
785	10.4086	10.5884	10.1395	10.0408	9.80854	10.6941	9.82948	10.1067	10.0007
786	10.3696	10.5184	10.0733	10.0243	9.79579	10.5707	9.83824	10.0157	9.96306
787	10.3279	10.4545	10.0322	10.0148	9.79048	10.4701	9.84419	9.95882	9.94278
788	10.3304	10.4495	10.0426	10.0087	9.78758	10.4834	9.84853	9.96499	9.93098
789	10.3008	10.4038	10.0158	9.9985	9.78098	10.4184	9.85191	9.9278	9.91272
790	10.2945	10.3889	10.016	9.98944	9.77504	10.4144	9.85438	9.92315	9.89753
791	10.2712	10.3524	9.99626	9.9789	9.7678	10.3672	9.85613	9.8954	9.8802
792	10.2605	10.3331	9.99119	9.96882	9.76077	10.3542	9.85716	9.88558	9.8644
793	10.2404	10.3016	9.97509	9.95785	9.75294	10.3165	9.85757	9.86277	9.8474
794	10.2279	10.2814	9.96767	9.94776	9.74584	10.2999	9.85736	9.85132	9.83263
795	10.2099	10.2535	9.95377	9.93677	9.73789	10.2685	9.8566	9.83193	9.81653
796	10.1953	10.2307	9.94391	9.92555	9.72962	10.2478	9.85527	9.81764	9.80043
797	10.1773	10.203	9.93009	9.91343	9.72046	10.218	9.85337	9.7983	9.78301
798	10.1609	10.1778	9.91815	9.90084	9.71077	10.1938	9.85087	9.7814	9.76517
799	10.1423	10.1494	9.90368	9.8874	9.70024	10.1642	9.84775	9.76125	9.74617
800	10.1295	10.1333	9.89519	9.87866	9.69434	10.1486	9.84416	9.75211	9.7366
801	10.1305	10.1471	9.90019	9.88434	9.70281	10.1616	9.84071	9.76939	9.75461
802	10.169	10.2375	9.93253	9.92503	9.73774	10.2432	9.83888	9.83719	9.83122
803	10.1664	10.2396	9.94015	9.92779	9.7483	10.2505	9.83878	9.85557	9.84443
804	10.1733	10.2581	9.95313	9.93882	9.76374	10.2713	9.83949	9.88181	9.86832
805	10.1849	10.2854	9.96694	9.95405	9.78021	10.2971	9.841	9.90892	9.89695
806	10.2034	10.3163	9.98533	9.96761	9.79698	10.3334	9.84339	9.93967	9.92241
807	10.193	10.2998	9.98051	9.96619	9.79707	10.3132	9.84602	9.93116	9.91754
808	10.176	10.2655	9.96873	9.95497	9.78858	10.2783	9.84788	9.9078	9.89478
809	10.1608	10.2341	9.95579	9.94212	9.77761	10.2467	9.84856	9.88293	9.87003
810	10.1372	10.1882	9.9364	9.92311	9.76117	10.2005	9.8479	9.84783	9.83529
811	10.1216	10.1609	9.92358	9.91043	9.7506	10.1731	9.846	9.82686	9.81446
812	10.1033	10.1302	9.90912	9.89626	9.73891	10.1421	9.84318	9.80435	9.79224
813	10.0859	10.1021	9.89462	9.88194	9.7268	10.1138	9.83956	9.78279	9.77083
814	10.0655	10.0689	9.87775	9.86531	9.71259	10.0804	9.83516	9.75761	9.7459
815	10.0462	10.0391	9.8615	9.84924	9.69879	10.0504	9.83001	9.73446	9.72292
816	10.0251	10.0064	9.84376	9.83173	9.68364	10.0175	9.82416	9.70923	9.6979
817	9.99838	9.96246	9.82007	9.80823	9.66242	9.9734	9.81743	9.67342	9.66227
818	9.96304	9.90156	9.788	9.77636	9.63292	9.91231	9.80942	9.62263	9.61168
819	9.92552	9.83809	9.7536	9.74215	9.60108	9.84866	9.79981	9.56905	9.55827
820	9.88471	9.76994	9.71605	9.70479	9.56617	9.78033	9.7885	9.51129	9.50069
821	9.83936	9.69458	9.6739	9.66282	9.52666	9.7048	9.77537	9.44669	9.43627
822	9.7903	9.61391	9.62812	9.61723	9.48359	9.62396	9.76029	9.37724	9.36699
823	9.73861	9.53042	9.5797	9.56898	9.4379	9.54031	9.74317	9.30493	9.29484
824	9.78733	9.73616	9.56004	9.68906	9.42155	9.59675	9.72657	9.28815	9.42745
825	9.9131	10.0293	9.58212	9.81697	9.44741	9.77675	9.71467	9.34795	9.60085
826	9.89756	9.94681	9.60841	9.7469	9.47679	9.79998	9.70662	9.41119	9.55871
827	9.99573	10.0886	9.63762	9.77723	9.50755	9.94437	9.70098	9.47513	9.61993
828	10.1558	10.2756	9.66349	9.78983	9.53259	10.1478	9.69907	9.52546	9.65398
829	10.1703	10.2581	9.71506	9.76621	9.55453	10.2129	9.69988	9.59645	9.64242
830	10.2349	10.3319	9.81437	9.77931	9.56893	10.3796	9.70264	9.70961	9.66237
831	10.124	10.1924	9.80051	9.77265	9.56837	10.2323	9.70554	9.68808	9.6484
832	10.0422	10.0746	9.76876	9.75272	9.55079	10.0995	9.70566	9.63427	9.6095
833	10.0195	10.0069	9.78577	9.71293	9.51692	10.0912	9.70307	9.62239	9.5383
834	9.92953	9.87565	9.68378	9.67689	9.4844	9.88735	9.69731	9.48839	9.47656
835	9.89442	9.82178	9.6438	9.65119	9.46342	9.81628	9.68834	9.43431	9.4399
836	9.8615	9.77655	9.625	9.62809	9.4434	9.77482	9.67777	9.40787	9.40963
837	9.83123	9.73515	9.59391	9.60391	9.42302	9.72549	9.66625	9.36924	9.37896
838	9.8011	9.69551	9.57316	9.58047	9.40249	9.68873	9.65401	9.34302	9.3499
839	9.77143	9.65554	9.54465	9.55555	9.38088	9.64467	9.64119	9.30777	9.31869
840	9.74265	9.61826	9.52263	9.5319	9.36004	9.60933	9.62784	9.28098	9.29002
841	9.71484	9.58235	9.49708	9.50818	9.33933	9.57134	9.61405	9.25055	9.26162
842	9.68877	9.55064	9.47636	9.48643	9.32031	9.54093	9.59988	9.22724	9.23707
843	9.66411	9.52143	9.45454	9.4655	9.3022	9.5107	9.58547	9.20344	9.21424
844	9.63988	9.49327	9.43485	9.44512	9.28447	9.48343	9.57084	9.18246	9.19242
845	9.616	9.46546	9.41412	9.42477	9.2668	9.45517	9.55604	9.16025	9.17062
846	9.59317	9.43993	9.39535	9.40552	9.25011	9.43026	9.54106	9.14108	9.15086
847	9.57078	9.41507	9.37624	9.38651	9.23367	9.40526	9.52595	9.12163	9.13154
848	9.55714	9.40877	9.36634	9.37624	9.22588	9.39941	9.51097	9.11926	9.12874
849	9.56655	9.45059	9.37896	9.38883	9.24085	9.44124	9.49709	9.15937	9.16881
850	9.62791	9.59446	9.40726	9.44742	9.27099	9.55278	9.48606	9.22638	9.26818
851	9.7301	9.77941	9.44426	9.50864	9.30936	9.7118	9.47939	9.30464	9.37246
852	9.79038	9.86123	9.47874	9.52325	9.344	9.81547	9.47671	9.37207	9.41814
853	9.75476	9.82486	9.50579	9.52997	9.36763	9.80164	9.4759	9.41923	9.44271
854	9.8104	9.89573	9.55519	9.54599	9.38621	9.90873	9.47634	9.48419	9.47143
855	9.79209	9.86949	9.56109	9.5463	9.38856	9.88857	9.47754	9.48772	9.46877
856	9.72487	9.76673	9.51575	9.52401	9.36847	9.76053	9.47717	9.41815	9.42445
857	9.69949	9.71331	9.49009	9.50004	9.34683	9.70473	9.47428	9.37132	9.38005
858	9.66737	9.658	9.46795	9.4778	9.32695	9.6492	9.46943	9.33316	9.34209
859	9.64739	9.62403	9.44898	9.4594	9.31091	9.61448	9.46317	9.30419	9.31387
860	9.62266	9.58671	9.43104	9.44126	9.29509	9.57729	9.45595	9.27839	9.28795
861	9.6014	9.5541	9.41168	9.4221	9.27823	9.5444	9.44798	9.25134	9.26118
862	9.5773	9.519	9.39267	9.40289	9.26129	9.50948	9.43938	9.22559	9.23525
863	9.55283	9.48178	9.37063	9.38087	9.24151	9.47221	9.43014	9.1949	9.20461
864	9.52572	9.44116	9.3477	9.35775	9.22063	9.43179	9.42022	9.16314	9.17265
865	9.49822	9.39953	9.32294	9.33292	9.19803	9.39021	9.40956	9.1287	9.13815
866	9.46686	9.35142	9.2953	9.30509	9.17244	9.34229	9.39806	9.08952	9.09879
867	9.43397	9.30063	9.26533	9.27501	9.1446	9.2916	9.38559	9.04689	9.05605
868	9.39886	9.24688	9.23369	9.24319	9.11504	9.23803	9.37207	9.00211	9.0111
869	9.36207	9.19068	9.19995	9.20932	9.08344	9.18196	9.35744	8.95447	8.96333
870	9.32317	9.13169	9.16439	9.17359	9.05	9.12313	9.34164	8.90454	8.91323
871	9.28242	9.07017	9.12676	9.13581	9.01453	9.06175	9.32461	8.85189	8.86044
872	9.31907	9.22791	9.11705	9.22484	9.00735	9.11398	9.30833	8.85267	8.9668
873	9.36418	9.33278	9.1362	9.2589	9.02926	9.20282	9.29515	8.90653	9.03695
874	9.46666	9.5203	9.16348	9.32009	9.05858	9.35608	9.28611	8.97085	9.1357
875	9.56114	9.66413	9.20112	9.35449	9.09697	9.50474	9.28158	9.04843	9.20856
876	9.65845	9.76045	9.24155	9.35063	9.13629	9.65136	9.28088	9.12479	9.2348
877	9.8347	9.94475	9.31234	9.35259	9.16095	9.91054	9.28395	9.2159	9.25081
878	9.87235	9.98523	9.42802	9.36851	9.1858	10.0592	9.29061	9.35062	9.27727
879	9.92768	10.0474	9.57736	9.39016	9.20392	10.2567	9.30027	9.5118	9.30258
880	9.88014	9.96667	9.62792	9.38476	9.20515	10.234	9.31108	9.5506	9.28308
881	9.7263	9.75747	9.501	9.36272	9.18413	9.90755	9.31835	9.38243	9.23167
882	9.64488	9.62577	9.39369	9.32941	9.15671	9.69213	9.31962	9.23603	9.16926
883	9.6046	9.56465	9.36339	9.31111	9.1402	9.615	9.31669	9.18913	9.13834
884	9.57317	9.51479	9.33543	9.28904	9.12239	9.55797	9.3116	9.14873	9.10523
885	9.5395	9.46671	9.30904	9.26818	9.10361	9.50353	9.30507	9.11201	9.07484
886	9.50988	9.42259	9.28294	9.24505	9.08392	9.45648	9.29744	9.07649	9.04233
887	9.47793	9.37688	9.25659	9.22167	9.0628	9.40775	9.28886	9.0407	9.00953
888	9.44819	9.33344	9.23041	9.19712	9.04124	9.363	9.27942	9.00562	8.9758
889	9.41752	9.2901	9.20447	9.17286	9.01932	9.31816	9.26919	8.97126	8.94293
890	9.38669	9.24536	9.17726	9.14661	8.99583	9.27279	9.25817	8.93489	8.90722
891	9.354	9.19815	9.14884	9.11922	8.97083	9.22476	9.24631	8.89663	8.86975
892	9.32081	9.14984	9.11933	9.09035	8.94458	9.17608	9.23356	8.85689	8.83041
893	9.28592	9.09928	9.08848	9.06019	8.91685	9.12501	9.21987	8.81527	8.78928
894	9.24999	9.0471	9.05627	9.02847	8.88769	9.07254	9.20518	8.77183	8.74615
895	9.21238	8.99272	9.02257	8.9953	8.85698	9.01776	9.18945	8.72642	8.70112
896	9.26966	9.20972	9.02035	9.12062	8.8582	9.09865	9.17506	8.74064	8.85155
897	9.38312	9.47295	9.0478	9.23711	8.88948	9.26675	9.16556	8.80773	9.01414
898	9.5232	9.7047	9.0853	9.30837	8.92997	9.46508	9.162	8.88678	9.12702
899	9.70348	9.9492	9.1286	9.36026	8.97401	9.70369	9.16423	8.96802	9.21434
900	9.82654	10.0349	9.17537	9.33159	9.01846	9.87448	9.17085	9.04746	9.20893
901	9.94929	10.139	9.27589	9.32618	9.0659	10.0953	9.18074	9.18271	9.22733
902	10.0144	10.2114	9.42745	9.35422	9.10133	10.3017	9.19406	9.35831	9.26857
903	9.96543	10.1543	9.51474	9.37965	9.12953	10.3102	9.20927	9.45611	9.30037
904	9.87095	10.0263	9.50289	9.38244	9.13833	10.1638	9.22308	9.43122	9.29361
905	9.74448	9.83823	9.38146	9.35333	9.11364	9.87314	9.23207	9.26489	9.22979
906	9.69039	9.74121	9.33664	9.32568	9.0914	9.75438	9.2357	9.18903	9.17581
907	9.66026	9.68967	9.32159	9.30825	9.07801	9.70413	9.23616	9.15968	9.14519
908	9.62581	9.63542	9.29404	9.28886	9.06311	9.64026	9.23474	9.1189	9.11402
909	9.59899	9.59383	9.2774	9.27056	9.0485	9.60041	9.23196	9.09287	9.08632
910	9.5682	9.54671	9.2524	9.24989	9.03174	9.54833	9.22811	9.05719	9.05553
911	9.53981	9.50279	9.2317	9.22819	9.01348	9.50574	9.22328	9.0264	9.0235
912	9.50882	9.45509	9.20605	9.20485	8.9937	9.45545	9.21751	8.98972	8.98934
913	9.47603	9.40302	9.1797	9.17789	8.97007	9.4043	9.21071	8.95029	8.94905
914	9.43919	9.34396	9.14807	9.14748	8.94307	9.3439	9.20273	8.90321	8.90326
915	9.40244	9.2858	9.11715	9.11619	8.91506	9.28636	9.19347	8.85749	8.85698
916	9.36406	9.22597	9.08396	9.08364	8.88585	9.22584	9.18293	8.80946	8.8096
917	9.32432	9.1644	9.04975	9.04921	8.8547	9.16467	9.17107	8.76011	8.75987
918	9.28146	9.09789	9.01207	9.01186	8.82067	9.09781	9.15784	8.70581	8.7059
919	9.23654	9.02853	8.97253	8.97218	8.78428	9.02872	9.14311	8.64899	8.64884
920	9.28303	9.2278	8.95892	9.09136	8.77469	9.08609	9.1292	8.64197	8.78377
921	9.38966	9.47792	8.98141	9.2013	8.80139	9.24273	9.11967	8.70059	8.93629
922	9.5333	9.71783	9.01462	9.27505	8.83813	9.44197	9.1159	8.77297	9.04974
923	9.6541	9.86582	9.0572	9.29512	8.88205	9.61729	9.11729	8.85513	9.10478
924	9.65529	9.81457	9.11073	9.25919	8.93519	9.6663	9.12153	8.95294	9.1025
925	9.66208	9.81283	9.16731	9.26544	8.97449	9.72122	9.12695	9.04021	9.13286
926	9.67115	9.81547	9.22093	9.2735	8.99301	9.7742	9.1332	9.10466	9.14695
927	9.65156	9.77546	9.2529	9.26908	8.99455	9.77279	9.13941	9.13059	9.13403
928	9.65865	9.75261	9.31459	9.25184	8.98468	9.83336	9.14508	9.17842	9.09833
929	9.54731	9.58532	9.20707	9.21544	8.95387	9.58814	9.14798	9.03044	9.02797
930	9.47853	9.46919	9.13643	9.17719	8.92164	9.43424	9.14611	8.92448	8.95991
931	9.45098	9.421	9.1202	9.15294	8.90208	9.39346	9.14105	8.89441	8.92249
932	9.41125	9.36119	9.08553	9.12741	8.88147	9.32258	9.13422	8.84643	8.88548
933	9.38185	9.31567	9.06474	9.10153	8.8598	9.28248	9.12601	8.81538	8.84915
934	9.34488	9.2612	9.03289	9.0743	8.8369	9.22236	9.1167	8.77221	8.81149
935	9.31139	9.21019	9.00648	9.04474	8.81129	9.17491	9.10629	8.73437	8.77023
936	9.27246	9.1517	8.97271	9.01319	8.78376	9.11361	9.09479	8.68762	8.72617
937	9.23836	9.10209	8.94487	8.98331	8.7577	9.06638	9.08222	8.64993	8.6862
938	9.20244	9.05117	8.91415	8.95349	8.73174	9.0142	9.06874	8.60982	8.64727
939	9.16664	8.99997	8.88412	8.92204	8.70402	8.96467	9.05435	8.57003	8.60589
940	9.12852	8.94554	8.85118	8.8893	8.67503	8.90981	9.03901	8.52661	8.56283
941	9.09014	8.89085	8.81829	8.85534	8.64475	8.85635	9.02269	8.48317	8.51821
942	9.04987	8.83358	8.78315	8.82004	8.61312	8.79911	9.00533	8.43692	8.47188
943	9.00965	8.77718	8.74822	8.78424	8.58095	8.74368	8.98692	8.39146	8.42549
944	9.08024	9.04833	8.74362	8.94387	8.58027	8.83922	8.97029	8.40348	8.61319
945	9.20503	9.33418	8.77364	9.06794	8.61439	9.02444	8.95925	8.47702	8.78787
946	9.21743	9.29945	8.81208	9.01775	8.65639	9.08758	8.95269	8.56127	8.7746
947	9.26963	9.36648	8.85091	9.0281	8.6971	9.18886	8.94857	8.64143	8.82039
948	9.27046	9.35125	8.87623	9.01612	8.72348	9.21621	8.9462	8.69183	8.82831
949	9.32459	9.4026	8.91121	9.01387	8.74392	9.30895	8.94501	8.7452	8.84017
950	9.29628	9.37142	8.92922	9.01749	8.75142	9.29357	8.94443	8.76825	8.84734
951	9.28968	9.35053	8.95996	9.00954	8.75177	9.31372	8.94368	8.79843	8.8364
952	9.23268	9.26215	8.91345	8.98531	8.73126	9.20069	8.94148	8.72988	8.79238
953	9.15863	9.13508	8.85597	8.93971	8.69202	9.05945	8.93606	8.63615	8.71284
954	9.12814	9.07648	8.82656	8.90614	8.66228	9.0045	8.92758	8.58545	8.6585
955	9.08968	9.02041	8.80003	8.88106	8.64242	8.94607	8.91726	8.54927	8.62464
956	9.06737	8.98881	8.78031	8.85839	8.62351	8.9173	8.90587	8.52368	8.59627
957	9.03453	8.94384	8.75603	8.83436	8.60395	8.87153	8.8938	8.49341	8.56675
958	9.01021	8.91142	8.73514	8.81133	8.58457	8.84121	8.88116	8.46795	8.53923
959	8.97924	8.86936	8.71089	8.78669	8.56397	8.79917	8.86804	8.43811	8.50932
960	8.95162	8.83161	8.68717	8.76127	8.54214	8.76309	8.8544	8.40845	8.47802
961	8.92202	8.79221	8.66327	8.73665	8.5213	8.72417	8.84026	8.3797	8.44876
962	8.89663	8.76056	8.64203	8.71395	8.50212	8.69393	8.82573	8.35573	8.42339
963	8.87044	8.72843	8.62093	8.69195	8.48373	8.66253	8.81092	8.33268	8.39958
964	8.84598	8.69922	8.60068	8.6704	8.46562	8.63458	8.79588	8.31098	8.37664
965	8.81971	8.66671	8.57912	8.64785	8.44653	8.60294	8.78058	8.28706	8.35184
966	8.79405	8.6352	8.55766	8.62519	8.42722	8.57259	8.765	8.26326	8.32688
967	8.76763	8.6025	8.53568	8.60218	8.40757	8.54081	8.74909	8.23875	8.30143
968	8.83092	8.82937	8.54349	8.73254	8.41801	8.63662	8.73515	8.26989	8.46372
969	8.87598	8.92051	8.57162	8.75891	8.44914	8.72937	8.72511	8.33684	8.52936
970	8.98235	9.10804	8.60556	8.82207	8.48522	8.88807	8.71921	8.40947	8.63097
971	9.04554	9.20282	8.65163	8.84716	8.53234	9.00648	8.71745	8.49955	8.69749
972	9.05262	9.18429	8.69132	8.83133	8.57209	9.05043	8.71817	8.57318	8.70881
973	9.08061	9.22508	8.72713	8.8491	8.59827	9.11116	8.72022	8.62886	8.74426
974	9.01057	9.11825	8.71623	8.83009	8.59333	9.01429	8.72193	8.60769	8.7133
975	8.97686	9.05957	8.69682	8.81392	8.57698	8.9512	8.72156	8.56918	8.67894
976	8.95797	9.01437	8.68426	8.79214	8.56443	8.91616	8.7193	8.54413	8.64395
977	8.92294	8.95299	8.65796	8.76702	8.5407	8.8525	8.71528	8.49736	8.59923
978	8.89154	8.89085	8.63155	8.73494	8.51518	8.79646	8.70937	8.45172	8.54766
979	8.86728	8.85532	8.61376	8.71719	8.49968	8.76002	8.70206	8.42604	8.52271
980	8.84856	8.82687	8.59948	8.69917	8.48674	8.73548	8.69402	8.40797	8.50086
981	8.82798	8.7998	8.58416	8.68325	8.47348	8.70839	8.68558	8.38918	8.48197
982	8.80954	8.77408	8.56986	8.66626	8.46068	8.6854	8.67685	8.37238	8.46252
983	8.78902	8.74661	8.55393	8.64936	8.44664	8.65845	8.66786	8.35295	8.44249
984	8.76768	8.71567	8.53656	8.62989	8.43087	8.6296	8.65854	8.33084	8.41834
985	8.74466	8.68288	8.51776	8.60993	8.41388	8.59764	8.64881	8.30645	8.39305
986	8.72194	8.65018	8.49892	8.58931	8.39667	8.56667	8.63861	8.28231	8.36721
987	8.69579	8.6115	8.4768	8.56593	8.37631	8.52902	8.62784	8.25244	8.33628
988	8.66814	8.56979	8.45296	8.5405	8.35415	8.48884	8.61638	8.21989	8.30222
989	8.64039	8.52929	8.42912	8.51536	8.33206	8.44946	8.60416	8.18811	8.26929
990	8.61182	8.48765	8.40432	8.48909	8.30897	8.40923	8.5912	8.15527	8.23504
991	8.58283	8.44629	8.37914	8.4626	8.28553	8.36903	8.57751	8.12243	8.20101
992	8.66288	8.73137	8.38299	8.63242	8.29179	8.47659	8.56587	8.14406	8.40027
993	8.79882	9.0333	8.42129	8.76726	8.33317	8.67504	8.56007	8.22705	8.58722
994	8.79646	8.95787	8.46583	8.70078	8.38	8.72141	8.55855	8.31674	8.55548
995	8.87931	9.07512	8.51262	8.73355	8.42761	8.8574	8.55947	8.4061	8.62593
996	8.90432	9.09642	8.55113	8.73741	8.46583	8.91802	8.56281	8.47507	8.65569
997	9.05433	9.25357	8.61495	8.74525	8.49993	9.13661	8.56872	8.56382	8.68288
998	8.99728	9.19987	8.64608	8.76689	8.52129	9.09326	8.57628	8.60459	8.71315
999	8.89747	9.05649	8.61624	8.75007	8.51372	8.93544	8.58213	8.55626	8.67925
1000	8.88979	9.02504	8.60046	8.73538	8.50085	8.90164	8.58523	8.52142	8.64671
1001	8.85328	8.95018	8.59807	8.70759	8.48001	8.85335	8.58624	8.49735	8.59608
1002	8.82395	8.89101	8.5586	8.68019	8.45533	8.78046	8.58502	8.43358	8.54592
1003	8.79286	8.84086	8.53976	8.66203	8.44254	8.72877	8.58192	8.40461	8.51855
1004	8.78034	8.81906	8.52804	8.64683	8.43028	8.71004	8.57774	8.38617	8.49699
1005	8.7541	8.77816	8.51022	8.62846	8.41629	8.66921	8.57285	8.36072	8.47147
1006	8.73726	8.75122	8.49547	8.61098	8.40186	8.64477	8.56732	8.33925	8.44748
1007	8.71354	8.71488	8.47804	8.59246	8.38718	8.60918	8.56122	8.31517	8.42264
1008	8.69477	8.68617	8.4621	8.57424	8.37206	8.5826	8.55459	8.29306	8.39839
1009	8.67062	8.64884	8.44308	8.55386	8.35521	8.54639	8.54741	8.26656	8.37075
1010	8.64754	8.6127	8.42324	8.53202	8.33649	8.51214	8.53958	8.23829	8.3406
1011	8.62007	8.56916	8.40029	8.50756	8.3154	8.46991	8.53098	8.20527	8.30624
1012	8.59336	8.52738	8.37707	8.48249	8.29348	8.42987	8.52155	8.17211	8.27134
1013	8.56422	8.48208	8.35211	8.45597	8.27024	8.38597	8.51123	8.1368	8.2346
1014	8.5336	8.43433	8.3251	8.42723	8.24465	8.33987	8.49995	8.09826	8.19442
1015	8.50144	8.38484	8.29694	8.3975	8.21814	8.29182	8.48767	8.05864	8.15334
1016	8.5544	8.58153	8.30018	8.51223	8.22334	8.36917	8.47661	8.07863	8.29273
1017	8.56941	8.59801	8.32486	8.50017	8.25028	8.42458	8.46837	8.13775	8.31317
1018	8.64773	8.74084	8.35617	8.54919	8.28306	8.55063	8.46314	8.20543	8.39768
1019	8.83287	9.05014	8.39835	8.6495	8.32537	8.79814	8.46296	8.2868	8.54088
1020	8.93669	9.14319	8.44488	8.64091	8.36982	8.95227	8.46777	8.36833	8.56166
1021	8.87526	9.06571	8.49694	8.64582	8.40828	8.92646	8.47449	8.44792	8.5893
1022	8.84141	9.02572	8.53033	8.65976	8.43244	8.90876	8.48118	8.49488	8.61407
1023	8.82653	8.99372	8.53431	8.65714	8.43194	8.88326	8.48709	8.48951	8.60196
1024	8.78565	8.91184	8.51615	8.63213	8.41392	8.80853	8.49115	8.44704	8.55243
1025	8.80997	8.90724	8.60648	8.60829	8.39335	8.9248	8.49402	8.52002	8.5043
1026	8.73213	8.78405	8.49703	8.57505	8.36627	8.71977	8.4949	8.3772	8.44317
1027	8.6988	8.73306	8.45249	8.55877	8.35329	8.63521	8.49259	8.31737	8.41687
1028	8.68838	8.71391	8.45694	8.54538	8.34436	8.63498	8.48881	8.31883	8.39962
1029	8.66521	8.68214	8.42981	8.53204	8.33405	8.58678	8.4844	8.28548	8.38241
1030	8.65349	8.66483	8.428	8.51947	8.32521	8.58151	8.47952	8.28263	8.36782
1031	8.63452	8.63926	8.4085	8.50677	8.31545	8.5475	8.47437	8.25924	8.35255
1032	8.62163	8.62123	8.40267	8.49432	8.30631	8.53709	8.46896	8.25226	8.33822
1033	8.60528	8.59952	8.38764	8.48232	8.29719	8.5113	8.46335	8.23467	8.32446
1034	8.59254	8.58264	8.38036	8.47073	8.28867	8.49941	8.45754	8.22671	8.31171
1035	8.57754	8.56284	8.36765	8.45902	8.27978	8.47792	8.45155	8.21205	8.29855
1036	8.56568	8.54826	8.36033	8.44869	8.27235	8.46679	8.4454	8.20496	8.28815
1037	8.5529	8.5327	8.35034	8.43862	8.26503	8.45086	8.43913	8.19469	8.2781
1038	8.53978	8.51557	8.34122	8.42723	8.25642	8.43626	8.43271	8.18458	8.26556
1039	8.52555	8.49666	8.33	8.41536	8.24724	8.41769	8.42606	8.17155	8.25209
1040	8.59625	8.72517	8.34965	8.55037	8.26821	8.52293	8.42137	8.21558	8.41952
1041	8.72928	9.02112	8.39768	8.69081	8.31889	8.71975	8.42202	8.31017	8.61352
1042	8.83267	9.17033	8.46428	8.73501	8.38682	8.89516	8.42851	8.43317	8.71072
1043	8.77948	9.0402	8.50841	8.68402	8.43185	8.86966	8.43742	8.50925	8.68212
1044	8.82983	9.09787	8.54902	8.70581	8.47247	8.95054	8.44684	8.57594	8.72555
1045	8.81551	9.07332	8.56143	8.71301	8.48497	8.93203	8.45655	8.58768	8.73113
1046	8.79043	9.0127	8.55926	8.6978	8.48301	8.88599	8.46505	8.57182	8.70075
1047	8.9077	9.16078	8.65997	8.7288	8.51423	9.10787	8.47415	8.69455	8.74947
1048	8.87435	9.10841	8.65618	8.7284	8.52189	9.0519	8.48435	8.68521	8.74367
1049	8.85977	9.06801	8.66924	8.71811	8.5131	9.03415	8.49348	8.67928	8.71488
1050	8.82187	8.99427	8.61572	8.69774	8.4988	8.92423	8.50046	8.60101	8.67285
1051	8.79684	8.94888	8.58603	8.68642	8.48953	8.85656	8.50498	8.55442	8.64836
1052	8.78897	8.92539	8.58636	8.67481	8.48232	8.84582	8.50797	8.54619	8.62763
1053	8.7684	8.88887	8.56498	8.66226	8.47209	8.79847	8.50993	8.51297	8.60496
1054	8.75413	8.85798	8.55673	8.64664	8.46013	8.77585	8.51087	8.49478	8.57875
1055	8.73071	8.81535	8.53434	8.62839	8.44443	8.72786	8.51081	8.45862	8.54771
1056	8.71107	8.77732	8.51947	8.6088	8.42815	8.69523	8.50968	8.43198	8.51587
1057	8.68296	8.72608	8.49339	8.58435	8.40641	8.64158	8.50739	8.38934	8.47543
1058	8.65014	8.66396	8.4647	8.55242	8.37765	8.58316	8.50361	8.3399	8.42245
1059	8.60947	8.58921	8.42668	8.51467	8.3428	8.50763	8.498	8.2767	8.35987
1060	8.56511	8.50804	8.38615	8.47176	8.30307	8.42913	8.49028	8.20921	8.28981
1061	8.51514	8.41901	8.33924	8.4244	8.25878	8.34022	8.48027	8.13319	8.21357
1062	8.46242	8.32676	8.29026	8.37351	8.21117	8.25003	8.46785	8.05493	8.13332
1063	8.40578	8.23007	8.23696	8.31939	8.16028	8.15392	8.45296	7.97171	8.04944
1064	8.45859	8.46367	8.21765	8.46249	8.1434	8.21393	8.43851	7.95389	8.20534
1065	8.59789	8.79589	8.23204	8.61466	8.16156	8.39855	8.42907	7.99746	8.39697
1066	8.72574	8.98096	8.26076	8.65299	8.1928	8.57651	8.42557	8.06106	8.46826
1067	8.86015	9.13038	8.29531	8.66108	8.22775	8.75863	8.42671	8.12814	8.50278
1068	8.94749	9.16327	8.33439	8.6156	8.26409	8.88709	8.43089	8.19676	8.47604
1069	9.02409	9.20152	8.41003	8.58947	8.29309	9.03766	8.43702	8.29512	8.46183
1070	9.10264	9.27311	8.54813	8.59498	8.30822	9.25285	8.44556	8.44504	8.46793
1071	9.10129	9.24477	8.66859	8.59012	8.30914	9.35775	8.45608	8.56083	8.44994
1072	9.02754	9.13575	8.70939	8.5829	8.3095	9.29691	8.46626	8.58953	8.42999
1073	8.88261	8.92927	8.5892	8.55048	8.28409	8.99126	8.47238	8.42715	8.36644
1074	8.77706	8.76117	8.45866	8.50359	8.24431	8.72801	8.47201	8.24768	8.28218
1075	8.72989	8.68472	8.41874	8.47274	8.21913	8.63831	8.46669	8.18611	8.23396
1076	8.68466	8.61547	8.38204	8.44125	8.19314	8.5618	8.4587	8.13287	8.18799
1077	8.6427	8.55247	8.3464	8.40878	8.16548	8.49474	8.44885	8.08268	8.14189
1078	8.59941	8.48764	8.30987	8.37416	8.13561	8.42752	8.43748	8.03155	8.09312
1079	8.55674	8.42379	8.27275	8.33805	8.10388	8.36256	8.42471	7.97982	8.04253
1080	8.5128	8.35814	8.23464	8.30033	8.07052	8.29649	8.41061	7.92689	7.99
1081	8.47313	8.30193	8.20014	8.26578	8.04013	8.24044	8.39531	7.88153	7.94449
1082	8.43859	8.25732	8.17094	8.23622	8.01468	8.19628	8.37918	7.84675	7.90924
1083	8.40553	8.21582	8.14284	8.20754	7.98997	8.15549	8.36248	7.81429	7.87608
1084	8.37289	8.17514	8.11521	8.1792	7.96553	8.11562	8.34531	7.78268	7.84363
1085	8.3409	8.1356	8.08801	8.15118	7.9413	8.07699	8.32769	7.75177	7.81181
1086	8.309	8.09628	8.06092	8.1232	7.91707	8.03861	8.30961	7.72107	7.78015
1087	8.27654	8.05575	8.03311	8.09448	7.89201	7.99904	8.29104	7.68905	7.74716
1088	8.36023	8.36401	8.04156	8.27661	7.90388	8.12167	8.27499	7.72469	7.96852
1089	8.48165	8.63706	8.08053	8.39416	7.94688	8.31057	8.26508	7.81367	8.14214
1090	8.58866	8.79029	8.12279	8.42725	7.9922	8.47701	8.26102	7.90138	8.21702
1091	8.57951	8.73352	8.16473	8.38857	8.03576	8.50989	8.25999	7.98308	8.20909
1092	8.51497	8.60449	8.18092	8.34255	8.05301	8.45178	8.25882	8.01384	8.16899
1093	8.51479	8.60409	8.19141	8.34618	8.0626	8.45983	8.25672	8.032	8.1784
1094	8.51557	8.59359	8.20441	8.3382	8.06985	8.47283	8.25433	8.0511	8.17415
1095	8.486	8.54445	8.18928	8.32132	8.05576	8.42478	8.25112	8.02267	8.14437
1096	8.48543	8.51956	8.21013	8.29682	8.04102	8.44819	8.24688	8.03321	8.10672
1097	8.41984	8.41149	8.14315	8.25631	8.00375	8.31073	8.2407	7.93331	8.03593
1098	8.37316	8.33039	8.10055	8.21913	7.97359	8.22262	8.23163	7.86794	7.97772
1099	8.35388	8.30391	8.08792	8.19995	7.95781	8.20229	8.22086	7.85106	7.9546
1100	8.32518	8.26391	8.06346	8.17744	7.94077	8.15949	8.20936	7.8215	7.92784
1101	8.30331	8.23557	8.04715	8.15676	7.92356	8.13539	8.19735	7.80201	7.90411
1102	8.27521	8.19665	8.02327	8.13323	7.90463	8.09551	8.18492	7.77288	7.87589
1103	8.2539	8.1708	8.00687	8.11373	7.88864	8.07269	8.17217	7.7551	7.85509
1104	8.22981	8.14019	7.98695	8.0933	7.87233	8.04217	8.15921	7.73307	7.83293
1105	8.20739	8.11231	7.96905	8.07301	7.85553	8.01663	8.14605	7.71322	7.81076
1106	8.18291	8.08057	7.94866	8.05165	7.838	7.98555	8.13266	7.68992	7.78676
1107	8.15963	8.05113	7.92964	8.03064	7.82046	7.95806	8.11901	7.66846	7.76337
1108	8.13422	8.01756	7.90825	8.00803	7.8015	7.92547	8.10504	7.64328	7.73717
1109	8.10971	7.98605	7.88783	7.98585	7.78275	7.89566	8.09072	7.61973	7.71192
1110	8.08453	7.95352	7.86658	7.96327	7.76369	7.86428	8.07605	7.59522	7.68622
1111	8.05849	7.91945	7.84449	7.93956	7.74337	7.83177	8.06099	7.56915	7.6586
1112	8.11632	8.13208	7.85396	8.06322	7.75537	7.92213	8.04776	7.60262	7.81437
1113	8.18167	8.27061	7.89444	8.1144	7.79844	8.04896	8.03883	7.69204	7.91581
1114	8.2131	8.30469	7.93509	8.11108	7.84117	8.13215	8.03362	7.77716	7.95192
1115	8.41824	8.65062	7.98574	8.22839	7.89228	8.40825	8.03332	7.87403	8.11856
1116	8.50769	8.74269	8.03947	8.23411	7.94457	8.55311	8.03838	7.9686	8.16063
1117	8.50092	8.71853	8.10084	8.23654	7.98721	8.59375	8.04597	8.05961	8.18668
1118	8.55511	8.79217	8.18254	8.26946	8.02126	8.72031	8.05525	8.16283	8.23687
1119	8.64328	8.87149	8.31408	8.2755	8.03486	8.93362	8.06703	8.29872	8.23854
1120	8.64736	8.85283	8.40268	8.27615	8.03774	9.00747	8.0805	8.37724	8.22406
1121	8.54666	8.69983	8.33758	8.25682	8.02553	8.80211	8.09212	8.2791	8.17795
1122	8.46955	8.5804	8.21658	8.23639	8.00885	8.57041	8.09894	8.12198	8.13306
1123	8.44851	8.54502	8.19635	8.23043	8.00814	8.51632	8.10203	8.09263	8.12256
1124	8.43711	8.52739	8.1905	8.22621	8.00707	8.49553	8.10367	8.08341	8.11649
1125	8.4231	8.5068	8.17913	8.22084	8.00584	8.46787	8.10469	8.06988	8.11004
1126	8.41399	8.49417	8.1748	8.21657	8.00461	8.45509	8.1054	8.06505	8.10538
1127	8.40255	8.47721	8.16645	8.21091	8.00255	8.43517	8.10593	8.05535	8.09862
1128	8.3961	8.46936	8.16422	8.20821	8.00283	8.42803	8.10639	8.05456	8.09714
1129	8.38958	8.46134	8.16099	8.20599	8.0039	8.41898	8.10693	8.05307	8.09665
1130	8.38436	8.45496	8.15966	8.20397	8.0048	8.41356	8.10757	8.05344	8.09608
1131	8.38004	8.45024	8.15869	8.20316	8.00708	8.40872	8.10832	8.05496	8.09768
1132	8.37719	8.4479	8.15951	8.20321	8.01	8.40735	8.10923	8.05877	8.10054
1133	8.3727	8.44169	8.15836	8.2018	8.01151	8.40144	8.11024	8.05893	8.10035
1134	8.36855	8.43583	8.15773	8.2004	8.01293	8.39648	8.11126	8.05943	8.09997
1135	8.36401	8.42903	8.15651	8.19871	8.01406	8.39017	8.11226	8.05892	8.09894
1136	8.37387	8.45271	8.16972	8.21119	8.02927	8.41464	8.11361	8.08557	8.12479
1137	8.39357	8.49624	8.19259	8.2335	8.05424	8.45873	8.11608	8.12991	8.16855
1138	8.40712	8.52427	8.20925	8.24948	8.07273	8.48748	8.11981	8.16052	8.19843
1139	8.41497	8.53828	8.22007	8.25971	8.08542	8.50205	8.12433	8.17855	8.21588
1140	8.42349	8.55269	8.23153	8.27053	8.09862	8.5171	8.1293	8.19689	8.23357
1141	8.44522	8.5946	8.2561	8.29452	8.12493	8.55956	8.13503	8.23967	8.27579
1142	8.45257	8.60446	8.26621	8.30403	8.13669	8.57001	8.14144	8.25392	8.28944
1143	8.45705	8.60749	8.27341	8.31067	8.14555	8.57356	8.14797	8.26196	8.29694
1144	8.46336	8.61483	8.28241	8.3191	8.15618	8.58143	8.15445	8.27373	8.30816
1145	8.45614	8.5934	8.27786	8.31401	8.15329	8.56051	8.16051	8.2598	8.29372
1146	8.45098	8.57778	8.27538	8.311	8.15249	8.54539	8.16578	8.25084	8.28424
1147	8.44752	8.56708	8.2746	8.3097	8.15342	8.53516	8.17039	8.24619	8.27911
1148	8.44454	8.55851	8.27429	8.30887	8.15482	8.52706	8.17453	8.2433	8.27574
1149	8.44126	8.54995	8.27364	8.30773	8.15589	8.51895	8.17828	8.24038	8.27235
1150	8.4373	8.54057	8.2723	8.30591	8.15626	8.51001	8.18168	8.23661	8.26812
1151	8.43289	8.53068	8.27048	8.30361	8.15614	8.50056	8.18474	8.23232	8.26339
1152	8.4264	8.51687	8.26656	8.29922	8.15393	8.48717	8.18741	8.22442	8.25505
1153	8.41395	8.49096	8.25666	8.28886	8.14574	8.46167	8.18947	8.20562	8.23583
1154	8.39585	8.45409	8.24112	8.27287	8.13193	8.42522	8.19056	8.1769	8.20668
1155	8.37323	8.40926	8.22107	8.25239	8.11367	8.38079	8.19039	8.14088	8.17025
1156	8.34629	8.35727	8.19674	8.22762	8.09116	8.32919	8.18873	8.09827	8.12724
1157	8.31739	8.30348	8.17048	8.20094	8.06678	8.27579	8.18547	8.05384	8.08241
1158	8.28642	8.24761	8.14218	8.17222	8.04039	8.2203	8.1806	8.00734	8.03552
1159	8.25285	8.18851	8.1113	8.14093	8.01148	8.16157	8.1741	7.95775	7.98554
1160	8.30687	8.38777	8.11645	8.26247	8.01911	8.23639	8.16841	7.97741	8.1297
1161	8.45913	8.74325	8.16308	8.43533	8.06883	8.45684	8.16804	8.07277	8.36046
1162	8.54023	8.84211	8.22547	8.45175	8.13367	8.60704	8.17368	8.19145	8.42823
1163	8.53714	8.79394	8.2768	8.42478	8.18622	8.64639	8.18223	8.28379	8.43302
1164	8.56186	8.81106	8.3108	8.43288	8.22065	8.69419	8.1918	8.33943	8.45792
1165	8.69995	8.96693	8.36996	8.45585	8.25765	8.89011	8.20326	8.42106	8.49944
1166	8.69683	8.97045	8.42403	8.48199	8.28908	8.9239	8.21667	8.49006	8.53804
1167	8.73035	8.99661	8.50114	8.49442	8.30525	9.01864	8.23102	8.56903	8.54828
1168	8.79891	9.04722	8.63301	8.4936	8.3089	9.21007	8.24675	8.69419	8.53234
1169	8.69774	8.89172	8.55734	8.47265	8.29237	8.99381	8.26123	8.58087	8.47934
1170	8.62343	8.76525	8.44009	8.44416	8.26823	8.76809	8.27072	8.41987	8.41761
1171	8.60009	8.71734	8.42148	8.4299	8.25739	8.71292	8.27609	8.3829	8.38806
1172	8.57884	8.67733	8.40031	8.41569	8.24642	8.66393	8.27934	8.34779	8.36184
1173	8.55728	8.63742	8.3831	8.39951	8.23316	8.62263	8.28114	8.318	8.33354
1174	8.5358	8.59914	8.36302	8.38273	8.21925	8.58044	8.28174	8.28611	8.30549
1175	8.51251	8.55741	8.34341	8.36335	8.2026	8.53865	8.28126	8.25394	8.27345
1176	8.489	8.51635	8.32195	8.34341	8.18539	8.49588	8.27971	8.22026	8.24142
1177	8.46685	8.47886	8.3031	8.32442	8.16907	8.45876	8.2772	8.19127	8.2121
1178	8.44594	8.44497	8.28459	8.30652	8.15383	8.42424	8.27386	8.16427	8.18569
1179	8.42534	8.41217	8.26705	8.28869	8.13862	8.39194	8.2698	8.13903	8.15998
1180	8.40444	8.37939	8.24871	8.27048	8.12302	8.35904	8.26504	8.11305	8.13408
1181	8.3821	8.34399	8.22928	8.25072	8.10583	8.32414	8.25956	8.08512	8.10567
1182	8.35956	8.30891	8.20938	8.2307	8.08839	8.28918	8.25331	8.05697	8.07737
1183	8.33639	8.27317	8.18903	8.21	8.07023	8.2539	8.24629	8.02837	8.04832
1184	8.37191	8.40221	8.19886	8.28455	8.08264	8.31379	8.24011	8.05728	8.1464
1185	8.54117	8.81434	8.25184	8.49334	8.13852	8.55941	8.23932	8.16446	8.42036
1186	8.64233	8.96421	8.3124	8.53673	8.20162	8.7288	8.24532	8.27857	8.5154
1187	8.83419	9.22574	8.3655	8.60477	8.25521	8.97829	8.25685	8.36937	8.61839
1188	8.97266	9.36321	8.43112	8.6174	8.3186	9.17512	8.27314	8.4755	8.66525
1189	8.9465	9.2943	8.51541	8.61302	8.37775	9.2049	8.29169	8.59507	8.68617
1190	8.97316	9.33554	8.60403	8.65631	8.41921	9.29551	8.31114	8.70273	8.74409
1191	8.91058	9.23742	8.60675	8.65948	8.435	9.19758	8.33003	8.69655	8.73779
1192	8.89077	9.1886	8.62371	8.65917	8.43507	9.16525	8.34666	8.6935	8.71796
1193	8.83566	9.07472	8.5687	8.62836	8.41303	9.02496	8.36004	8.59918	8.65018
1194	8.79378	8.9934	8.53465	8.6075	8.39392	8.92724	8.36958	8.53372	8.60092
1195	8.78686	8.96874	8.53536	8.59857	8.39116	8.91281	8.37668	8.52496	8.58216
1196	8.76899	8.93842	8.52317	8.59278	8.38764	8.87435	8.38258	8.5037	8.56879
1197	8.76136	8.91903	8.52112	8.58491	8.38445	8.86139	8.38765	8.49572	8.55461
1198	8.74723	8.89457	8.51154	8.57839	8.38044	8.83275	8.39215	8.47929	8.54212
1199	8.73834	8.87522	8.50718	8.57041	8.37629	8.81749	8.39613	8.46944	8.52837
1200	8.72542	8.85199	8.49826	8.56275	8.37126	8.79229	8.39965	8.45403	8.51476
1201	8.71485	8.83068	8.49172	8.55378	8.36565	8.77369	8.40267	8.44144	8.49958
1202	8.70075	8.80462	8.48137	8.5437	8.35827	8.7469	8.40516	8.42346	8.48221
1203	8.6863	8.77655	8.47069	8.53128	8.34894	8.72076	8.40701	8.40425	8.46116
1204	8.66932	8.74514	8.45737	8.51769	8.3381	8.68932	8.4081	8.38139	8.43825
1205	8.65265	8.71434	8.44437	8.50332	8.3267	8.65999	8.4084	8.3593	8.41475
1206	8.63427	8.68154	8.42958	8.48798	8.31413	8.62753	8.40787	8.335	8.39004
1207	8.61505	8.64743	8.41397	8.47121	8.30026	8.59463	8.40648	8.3096	8.36347
1208	8.64066	8.72954	8.42937	8.51788	8.31784	8.64313	8.40552	8.34386	8.43132
1209	8.71189	8.89192	8.47658	8.59617	8.36702	8.77222	8.40754	8.43676	8.55762
1210	8.82518	9.10915	8.53172	8.69017	8.42393	8.94838	8.41439	8.53934	8.70139
1211	8.97002	9.33292	8.58831	8.76642	8.48104	9.15204	8.42661	8.63701	8.81933
1212	9.13703	9.51996	8.64455	8.79484	8.5357	9.3705	8.44371	8.72568	8.87669
1213	9.19642	9.58167	8.73999	8.82249	8.60101	9.50636	8.46442	8.86077	8.93759
1214	9.10511	9.47565	8.77711	8.85024	8.63564	9.41157	8.48589	8.90626	8.97174
1215	9.16623	9.53294	8.86538	8.8736	8.66069	9.53781	8.50713	8.99724	8.99363
1216	9.20781	9.55143	8.9666	8.87853	8.67123	9.65893	8.52912	9.08968	8.98324
1217	9.18367	9.4859	9.02445	8.87135	8.66779	9.66072	8.55079	9.12292	8.94871
1218	9.10246	9.35504	8.87538	8.85527	8.65744	9.38485	8.56888	8.93289	8.90355
1219	9.07681	9.30618	8.83925	8.85284	8.65823	9.2953	8.58252	8.8768	8.88822
1220	9.07978	9.30046	8.85368	8.85534	8.66455	9.30163	8.59413	8.88698	8.88653
1221	9.06693	9.27625	8.83758	8.85574	8.66768	9.25826	8.60481	8.86271	8.88121
1222	9.06574	9.26655	8.84446	8.85536	8.67045	9.25698	8.61474	8.86555	8.8759
1223	9.05543	9.24496	8.83397	8.85353	8.67122	9.22537	8.62409	8.84764	8.86775
1224	9.05236	9.23351	8.83691	8.85216	8.6727	9.21932	8.63286	8.84646	8.86142
1225	9.04333	9.21337	8.82934	8.84907	8.67216	9.19395	8.64111	8.83188	8.85185
1226	9.03855	9.1998	8.8294	8.84652	8.67231	9.18382	8.64881	8.82732	8.84403
1227	9.03037	9.18131	8.82356	8.84293	8.67124	9.16266	8.65598	8.81521	8.83443
1228	9.02366	9.16495	8.82104	8.83877	8.66968	9.14852	8.66258	8.80721	8.82435
1229	9.01458	9.14507	8.81476	8.83354	8.66696	9.12734	8.66858	8.79427	8.81258
1230	9.0059	9.12592	8.80988	8.82759	8.66356	9.10964	8.67394	8.78311	8.80006
1231	8.99682	9.1071	8.80382	8.82195	8.66041	9.09024	8.67866	8.77118	8.78861
1232	9.01433	9.14503	8.82484	8.84223	8.68314	9.12915	8.68356	8.81043	8.82695
1233	9.0775	9.28648	8.87624	8.91544	8.73696	9.2472	8.69078	8.90667	8.94653
1234	9.14595	9.41941	8.9342	8.98027	8.7965	9.37289	8.70178	9.0108	9.05801
1235	9.1904	9.49018	8.9804	9.01747	8.84437	9.45363	8.716	9.08786	9.12509
1236	9.49125	9.89928	9.04179	9.11633	8.90502	9.82314	8.73503	9.18574	9.26258
1237	9.61335	10.0401	9.14719	9.15426	8.97201	10.0363	8.7599	9.32922	9.33375
1238	9.53567	9.9703	9.22529	9.20855	9.03489	9.99303	8.78727	9.43709	9.41498
1239	9.58078	10.0271	9.30441	9.25501	9.07605	10.084	8.81527	9.52599	9.4696
1240	9.60972	10.0312	9.39138	9.26911	9.09672	10.1657	8.84378	9.60491	9.47082
1241	9.53101	9.90491	9.29644	9.26562	9.09216	9.9397	8.86981	9.46978	9.43504
1242	9.50243	9.83209	9.26901	9.25574	9.08717	9.84596	8.89141	9.41039	9.39682
1243	9.50802	9.82576	9.28332	9.26533	9.09715	9.84389	8.91034	9.41495	9.39705
1244	9.50206	9.80365	9.27949	9.27004	9.10552	9.81216	8.92792	9.40117	9.39291
1245	9.50566	9.79795	9.28921	9.27689	9.11355	9.80968	8.94451	9.40423	9.39278
1246	9.50222	9.78124	9.28827	9.28055	9.12016	9.78788	8.96034	9.39523	9.38882
1247	9.50348	9.77259	9.29423	9.2849	9.12609	9.78128	8.97548	9.39454	9.38614
1248	9.50025	9.75655	9.29375	9.28694	9.13068	9.76249	8.98998	9.3861	9.38038
1249	9.49975	9.74569	9.29722	9.28952	9.13506	9.75288	9.00383	9.3828	9.37589
1250	9.49642	9.73018	9.29679	9.29049	9.13836	9.73585	9.01705	9.37472	9.36927
1251	9.49364	9.71593	9.2976	9.29083	9.14062	9.72234	9.02959	9.36797	9.36183
1252	9.4887	9.69818	9.29566	9.28969	9.14168	9.70373	9.04142	9.35771	9.35239
1253	9.4856	9.68489	9.29592	9.28973	9.14371	9.69084	9.05255	9.35145	9.34575
1254	9.48157	9.67051	9.29493	9.28922	9.14532	9.67595	9.06304	9.34398	9.33875
1255	9.47492	9.6511	9.29151	9.28572	9.14382	9.65673	9.0728	9.33194	9.32654
1256	9.49379	9.68683	9.31337	9.3079	9.16804	9.69213	9.08255	9.36889	9.36379
1257	9.53097	9.76034	9.35352	9.34806	9.21004	9.76572	9.0937	9.43963	9.43448
1258	9.5474	9.78616	9.37268	9.36743	9.23117	9.79131	9.10632	9.46795	9.46301
1259	9.62204	9.92433	9.43074	9.43576	9.29079	9.91856	9.12101	9.56787	9.57385
1260	9.82189	10.214	9.49829	9.52347	9.35872	10.1867	9.14027	9.68037	9.70792
1261	9.81998	10.2174	9.55774	9.55601	9.4098	10.2191	9.1633	9.76455	9.76318
1262	10.0444	10.4769	9.72822	9.60499	9.46278	10.6089	9.19011	9.96436	9.83248
1263	10.0618	10.5124	9.80802	9.65874	9.51337	10.6723	9.22078	10.0607	9.90066
1264	9.97298	10.3975	9.78256	9.68463	9.54203	10.5003	9.25083	10.0241	9.92104
1265	10.0049	10.4037	9.84399	9.69347	9.55106	10.5604	9.27869	10.0658	9.90872
1266	9.94603	10.2989	9.76958	9.68857	9.5494	10.3798	9.30374	9.9574	9.876
1267	9.94808	10.2822	9.75306	9.69539	9.5572	10.3359	9.32536	9.92247	9.86834
1268	9.94472	10.2634	9.76779	9.70357	9.56769	10.324	9.34509	9.92864	9.86771
1269	9.94669	10.2521	9.76119	9.7091	9.57442	10.2992	9.36358	9.91033	9.86283
1270	9.94412	10.2358	9.76983	9.71413	9.58144	10.2874	9.38102	9.91109	9.85922
1271	9.94373	10.2222	9.76594	9.71706	9.58576	10.2663	9.39756	9.89663	9.85209
1272	9.94013	10.2045	9.76969	9.71904	9.58959	10.2512	9.4132	9.89165	9.84465
1273	9.93625	10.1856	9.7651	9.71843	9.5905	10.228	9.42794	9.87565	9.83282
1274	9.92791	10.1592	9.76201	9.71462	9.58847	10.203	9.44165	9.86026	9.81618
1275	9.91822	10.1305	9.75316	9.70822	9.5837	10.1716	9.45422	9.83708	9.7955
1276	9.90526	10.0967	9.74433	9.69927	9.57654	10.1385	9.46553	9.81348	9.7714
1277	9.89032	10.0601	9.73111	9.68768	9.56668	10.1001	9.47549	9.78394	9.74349
1278	9.87409	10.0227	9.71841	9.6752	9.55603	10.0628	9.48406	9.75593	9.71543
1279	9.85542	9.98165	9.70195	9.65993	9.54256	10.0206	9.49121	9.72274	9.68341
1280	9.94347	10.2646	9.72955	9.8405	9.57312	10.1404	9.49991	9.77306	9.89707
1281	10.0878	10.5693	9.79482	9.98978	9.64254	10.3552	9.51428	9.89174	10.106
1282	10.0813	10.4679	9.84887	9.92296	9.69962	10.3862	9.53244	9.98344	10.0656
1283	10.0567	10.3886	9.86727	9.89827	9.72039	10.3565	9.55027	10.0047	10.037
1284	10.1374	10.5038	9.91212	9.94678	9.76677	10.4697	9.56825	10.0746	10.109
1285	10.1643	10.5388	9.95527	9.97509	9.80792	10.5212	9.5876	10.1371	10.155
1286	10.1446	10.4941	9.95791	9.97706	9.81372	10.4775	9.60671	10.1253	10.1421
1287	10.1589	10.4977	9.97643	9.98749	9.82848	10.4896	9.62464	10.139	10.1473
1288	10.1461	10.4573	9.96867	9.98187	9.82569	10.4467	9.6412	10.1114	10.1221
1289	10.1187	10.3854	9.94485	9.95843	9.80545	10.374	9.65536	10.0541	10.0656
1290	10.1023	10.3392	9.93198	9.94393	9.79344	10.3293	9.66695	10.0188	10.0289
1291	10.0889	10.3046	9.92171	9.93386	9.78609	10.2942	9.67663	9.99325	10.0038
1292	10.0768	10.2745	9.91282	9.92408	9.77864	10.2649	9.68488	9.97123	9.98103
1293	10.0632	10.2435	9.90206	9.91343	9.77043	10.2335	9.69192	9.94807	9.9582
1294	10.049	10.2121	9.89073	9.90159	9.76084	10.2025	9.69785	9.9244	9.93413
1295	10.0318	10.1762	9.87633	9.88724	9.7488	10.1665	9.70265	9.8965	9.90641
1296	10.0131	10.138	9.86031	9.87091	9.73469	10.1284	9.70627	9.86625	9.87593
1297	9.99469	10.1022	9.84463	9.8552	9.72126	10.0926	9.70872	9.83807	9.84783
1298	9.9741	10.0629	9.82673	9.83709	9.70537	10.0534	9.71002	9.80656	9.81615
1299	9.95209	10.022	9.80737	9.81767	9.68822	10.0125	9.71012	9.77348	9.78308
1300	9.93026	9.98284	9.7882	9.79833	9.67111	9.97352	9.70905	9.74176	9.75122
1301	9.90633	9.94056	9.76689	9.77693	9.65196	9.93129	9.70681	9.70709	9.7165
1302	9.88162	9.89795	9.74481	9.75469	9.63196	9.88881	9.70338	9.67193	9.68121
1303	9.8542	9.85093	9.71999	9.72975	9.60927	9.84188	9.69871	9.63268	9.64187
1304	9.97834	10.2826	9.74457	10.0012	9.6371	10.0098	9.69694	9.6866	9.95971
1305	10.1389	10.6145	9.81097	10.1502	9.7078	10.2532	9.70272	9.81494	10.1772
1306	10.2133	10.6565	9.8748	10.1308	9.77473	10.389	9.71433	9.93053	10.1994
1307	10.3057	10.7639	9.93791	10.1608	9.83894	10.5364	9.72927	10.0381	10.267
1308	10.5341	11.0128	9.99638	10.1907	9.89557	10.8203	9.74813	10.1287	10.3227
1309	10.5885	11.0469	10.0892	10.2001	9.94942	10.9454	9.77034	10.2489	10.3517
1310	10.5237	10.9643	10.1637	10.2268	9.99229	10.9159	9.79329	10.3391	10.3889
1311	10.5049	10.9351	10.1975	10.2515	10.0165	10.8953	9.81527	10.3703	10.4111
1312	10.4916	10.8777	10.235	10.2416	10.0173	10.8877	9.83564	10.3868	10.3778
1313	10.4391	10.7737	10.1972	10.2207	9.99826	10.7634	9.85307	10.309	10.3199
1314	10.3806	10.6577	10.1302	10.1892	9.97441	10.6076	9.86618	10.2007	10.2516
1315	10.3651	10.6213	10.1171	10.1802	9.96781	10.5647	9.87587	10.1701	10.2275
1316	10.3493	10.588	10.1094	10.1717	9.96469	10.5316	9.88385	10.1524	10.2098
1317	10.3375	10.5634	10.1005	10.1641	9.95972	10.5047	9.89078	10.1339	10.1933
1318	10.323	10.5337	10.0918	10.1544	9.95421	10.4759	9.8969	10.1163	10.1749
1319	10.3095	10.5063	10.0814	10.1443	9.94675	10.4479	9.90229	10.096	10.1553
1320	10.2946	10.4764	10.0712	10.133	9.93911	10.419	9.90696	10.0766	10.1349
1321	10.2796	10.4469	10.0595	10.1209	9.92982	10.3895	9.91091	10.0548	10.1129
1322	10.264	10.4166	10.0481	10.1085	9.92062	10.3603	9.91411	10.0341	10.0912
1323	10.2481	10.3861	10.0354	10.0952	9.91019	10.3304	9.91657	10.0117	10.0682
1324	10.23	10.3518	10.0212	10.0799	9.89799	10.297	9.91821	9.98672	10.0422
1325	10.2106	10.3157	10.0052	10.0632	9.88412	10.2617	9.91894	9.95932	10.0141
1326	10.1905	10.2792	9.98884	10.0458	9.86976	10.2262	9.91874	9.93189	9.98569
1327	10.1686	10.2397	9.97036	10.0264	9.8533	10.1875	9.91754	9.90132	9.9543
1328	10.1852	10.2919	9.98506	10.0537	9.87001	10.2263	9.91648	9.93454	10.001
1329	10.1993	10.3229	10.0058	10.0649	9.89264	10.2672	9.91682	9.97829	10.0348
1330	10.2738	10.4812	10.0493	10.1383	9.93782	10.3938	9.91989	10.0622	10.1504
1331	10.2635	10.4585	10.0637	10.1318	9.95367	10.3933	9.92522	10.0872	10.1533
1332	10.3524	10.5924	10.109	10.1762	9.99979	10.5288	9.93241	10.1673	10.2318
1333	10.366	10.629	10.1441	10.2069	10.033	10.5699	9.94186	10.2239	10.2838
1334	10.4602	10.7359	10.2218	10.228	10.0628	10.7378	9.95349	10.319	10.318
1335	10.5532	10.8541	10.3328	10.261	10.0927	10.9389	9.96818	10.4472	10.363
1336	10.5359	10.8139	10.384	10.2654	10.1029	10.948	9.98457	10.4911	10.3574
1337	10.487	10.7379	10.3353	10.2639	10.1017	10.8189	9.99944	10.4194	10.3386
1338	10.4245	10.6216	10.2528	10.2363	10.0789	10.6412	10.0105	10.296	10.2766
1339	10.41	10.5861	10.2336	10.2262	10.0699	10.594	10.018	10.258	10.2504
1340	10.3912	10.5479	10.2213	10.2159	10.0631	10.5531	10.0235	10.2334	10.2285
1341	10.3804	10.5259	10.2096	10.2082	10.057	10.5265	10.0278	10.2127	10.2124
1342	10.3644	10.4956	10.1986	10.1979	10.0496	10.4955	10.0312	10.193	10.1934
1343	10.3511	10.4705	10.1861	10.1874	10.041	10.4684	10.0337	10.1719	10.1743
1344	10.3351	10.4409	10.174	10.1755	10.0318	10.4388	10.0354	10.1515	10.1538
1345	10.3206	10.4147	10.1611	10.1636	10.0219	10.4117	10.0364	10.1305	10.1337
1346	10.3036	10.3841	10.1476	10.15	10.0108	10.3814	10.0366	10.1082	10.1113
1347	10.2869	10.3548	10.133	10.1359	9.99884	10.3518	10.0361	10.085	10.0884
1348	10.2684	10.3224	10.1176	10.1204	9.98565	10.3196	10.0348	10.0604	10.0635
1349	10.2494	10.2899	10.101	10.1039	9.9714	10.287	10.0327	10.0344	10.0376
1350	10.2303	10.258	10.0847	10.0876	9.95734	10.2553	10.0298	10.0096	10.0126
1351	10.2118	10.2282	10.0687	10.0716	9.94354	10.2256	10.0261	9.98605	9.98898
1352	10.2007	10.215	10.0603	10.0631	9.93729	10.2125	10.0219	9.97751	9.98026
1353	10.2094	10.244	10.0715	10.0742	9.95052	10.2416	10.0181	10.0062	10.0089
1354	10.2143	10.2631	10.0789	10.0815	9.95984	10.2608	10.0154	10.0264	10.029
1355	10.2611	10.3641	10.1176	10.1257	10.0003	10.3559	10.0146	10.1042	10.1127
1356	10.3426	10.5053	10.1638	10.1763	10.0477	10.4925	10.0172	10.1926	10.2057
1357	10.346	10.5198	10.1893	10.1934	10.072	10.5162	10.0224	10.2349	10.2388
1358	10.3274	10.4899	10.1892	10.1932	10.0742	10.4864	10.028	10.2295	10.2332
1359	10.3499	10.5208	10.2113	10.2081	10.09	10.525	10.0335	10.2588	10.2549
1360	10.3592	10.5295	10.2321	10.2152	10.099	10.5484	10.0392	10.2816	10.2629
1361	10.3322	10.4745	10.2019	10.1988	10.0838	10.4785	10.0441	10.2294	10.2255
1362	10.302	10.4095	10.1737	10.1734	10.0603	10.4101	10.0468	10.1745	10.174
1363	10.2867	10.3763	10.1605	10.1592	10.0476	10.3779	10.0476	10.1476	10.1462
1364	10.2726	10.3508	10.1485	10.1486	10.0388	10.3508	10.0472	10.1277	10.1279
1365	10.2576	10.3228	10.1355	10.135	10.0268	10.3235	10.0459	10.1054	10.1049
1366	10.2442	10.3012	10.1242	10.1245	10.018	10.301	10.044	10.0888	10.0891
1367	10.23	10.2772	10.112	10.1119	10.0071	10.2774	10.0415	10.0698	10.0698
1368	10.215	10.2532	10.099	10.0994	9.99624	10.253	10.0384	10.0509	10.0514
1369	10.2003	10.2297	10.0863	10.0865	9.98495	10.2297	10.0348	10.0323	10.0325
1370	10.1851	10.2063	10.0731	10.0735	9.97365	10.206	10.0308	10.0137	10.0142
1371	10.1695	10.1818	10.0593	10.0597	9.96145	10.1817	10.0262	9.99414	9.99448
1372	10.1532	10.157	10.045	10.0455	9.94888	10.1566	10.0212	9.97407	9.97457
1373	10.1363	10.1311	10.03	10.0305	9.93545	10.1308	10.0156	9.953	9.95344
1374	10.1196	10.1064	10.0152	10.0157	9.92231	10.106	10.0095	9.93282	9.93335
1375	10.1026	10.0813	9.99998	10.0005	9.9087	10.081	10.0029	9.91229	9.9128
1376	10.1575	10.2597	10.0261	10.1039	9.93682	10.1768	9.99791	9.97021	10.0533
1377	10.2807	10.5464	10.0857	10.2446	9.99861	10.3767	9.99813	10.0879	10.2581
1378	10.3433	10.6279	10.1429	10.2647	10.0576	10.4994	10.0037	10.1946	10.3239
1379	10.3791	10.6641	10.1945	10.2771	10.1101	10.5801	10.0124	10.2853	10.37
1380	10.4612	10.7747	10.2439	10.3154	10.1595	10.7044	10.0236	10.3673	10.4382
1381	10.5018	10.821	10.2932	10.3383	10.1984	10.78	10.0369	10.4372	10.4789
1382	10.5156	10.8366	10.3366	10.3615	10.2252	10.8176	10.0513	10.4887	10.5083
1383	10.4779	10.771	10.3212	10.3596	10.226	10.7373	10.0648	10.4559	10.4901
1384	10.519	10.7966	10.3963	10.3609	10.2301	10.8412	10.0774	10.5234	10.4792
1385	10.5482	10.8006	10.5104	10.3523	10.2249	10.9761	10.0906	10.6257	10.4505
1386	10.4606	10.6581	10.356	10.3237	10.1999	10.6973	10.1016	10.4254	10.3861
1387	10.4383	10.6112	10.3144	10.3113	10.1901	10.6156	10.1085	10.3617	10.3573
1388	10.4321	10.5938	10.3207	10.3061	10.1871	10.6098	10.1135	10.3613	10.3455
1389	10.4219	10.5752	10.3017	10.3016	10.1846	10.5746	10.1177	10.3356	10.3363
1390	10.4165	10.5632	10.3044	10.2975	10.1823	10.5702	10.1214	10.3352	10.3284
1391	10.41	10.5518	10.2939	10.2948	10.1814	10.5498	10.1249	10.3215	10.3235
1392	10.4064	10.5442	10.2955	10.2926	10.1809	10.547	10.1282	10.3221	10.3196
1393	10.4002	10.5323	10.2879	10.2891	10.179	10.5302	10.1314	10.311	10.3131
1394	10.3948	10.5211	10.2862	10.2852	10.1768	10.5218	10.1343	10.3065	10.3059
1395	10.3892	10.5101	10.2805	10.2818	10.175	10.5082	10.1371	10.2977	10.2997
1396	10.3841	10.4996	10.2782	10.2782	10.173	10.4995	10.1397	10.2928	10.2931
1397	10.3782	10.488	10.2729	10.2742	10.1706	10.4864	10.142	10.2842	10.2859
1398	10.3723	10.4763	10.2693	10.2699	10.1678	10.4758	10.144	10.2775	10.2782
1399	10.3665	10.4655	10.2647	10.2659	10.1654	10.4642	10.1457	10.27	10.2714
1400	10.3795	10.4945	10.2796	10.2803	10.1814	10.4938	10.1477	10.299	10.2999
1401	10.3991	10.5364	10.3004	10.3015	10.204	10.5354	10.1508	10.3389	10.3401
1402	10.4025	10.5414	10.3054	10.3062	10.2101	10.5407	10.1547	10.3465	10.3473
1403	10.4552	10.647	10.3525	10.3571	10.2586	10.6422	10.1603	10.4333	10.4382
1404	10.5106	10.7492	10.4008	10.4053	10.3077	10.7447	10.1687	10.5194	10.5241
1405	10.5315	10.7819	10.4268	10.4279	10.3334	10.781	10.1793	10.5582	10.5592
1406	10.5418	10.7961	10.4441	10.4457	10.3521	10.7947	10.1907	10.5801	10.5816
1407	10.556	10.8118	10.4598	10.4616	10.3689	10.8102	10.2021	10.5981	10.5998
1408	10.5684	10.8238	10.4736	10.4751	10.3833	10.8225	10.2135	10.6125	10.6139
1409	10.5544	10.7801	10.4608	10.4624	10.3716	10.7788	10.224	10.5769	10.5784
1410	10.547	10.7531	10.4546	10.456	10.3664	10.7519	10.2329	10.5558	10.5571
1411	10.5444	10.7392	10.4533	10.4547	10.3662	10.7379	10.2406	10.5464	10.5477
1412	10.5406	10.7244	10.4507	10.4521	10.3647	10.7232	10.2474	10.536	10.5372
1413	10.5368	10.7112	10.4482	10.4496	10.3634	10.71	10.2536	10.5269	10.5282
1414	10.5314	10.6953	10.444	10.4454	10.3604	10.6942	10.2591	10.5154	10.5167
1415	10.5255	10.6796	10.4394	10.4408	10.357	10.6784	10.264	10.5039	10.5052
1416	10.5174	10.6598	10.4325	10.4339	10.3513	10.6586	10.2683	10.4888	10.4901
1417	10.5082	10.6388	10.4246	10.426	10.3446	10.6376	10.2719	10.4725	10.4738
1418	10.4975	10.6155	10.4152	10.4166	10.3365	10.6144	10.2747	10.4541	10.4554
1419	10.4847	10.5889	10.4038	10.4051	10.3263	10.5878	10.2768	10.4326	10.4339
1420	10.4702	10.5597	10.3906	10.392	10.3144	10.5586	10.278	10.4087	10.41
1421	10.4543	10.5287	10.3761	10.3774	10.3012	10.5276	10.2783	10.3831	10.3843
1422	10.4368	10.4955	10.3599	10.3612	10.2863	10.4944	10.2776	10.3554	10.3566
1423	10.4219	10.4692	10.3464	10.3477	10.2741	10.4681	10.276	10.3336	10.3348
1424	10.4432	10.5363	10.36	10.3848	10.2892	10.5101	10.2748	10.3641	10.3904
1425	10.4542	10.5539	10.3777	10.3875	10.3082	10.5436	10.275	10.4012	10.4116
1426	10.528	10.7079	10.418	10.4583	10.3496	10.6657	10.2775	10.4786	10.521
1427	10.6399	10.9031	10.4631	10.5329	10.3952	10.8292	10.2842	10.5602	10.6343
1428	10.6505	10.8979	10.4954	10.5304	10.4273	10.8621	10.2938	10.6123	10.6484
1429	10.5947	10.8013	10.4877	10.5114	10.4194	10.7784	10.303	10.5869	10.6101
1430	10.6437	10.8755	10.5337	10.5449	10.4551	10.8666	10.3117	10.6559	10.6651
1431	10.6374	10.8646	10.5366	10.5528	10.4651	10.8503	10.3209	10.6578	10.6723
1432	10.6337	10.8409	10.5433	10.547	10.4608	10.8398	10.3294	10.6507	10.652
1433	10.6756	10.8723	10.6579	10.5441	10.4602	10.9967	10.3382	10.7632	10.6389
1434	10.6162	10.7716	10.5513	10.5207	10.4392	10.8066	10.3459	10.6223	10.5871
1435	10.5952	10.7309	10.5131	10.5096	10.4299	10.7344	10.3506	10.5662	10.5627
1436	10.5867	10.7072	10.5159	10.4988	10.4205	10.7251	10.3536	10.5585	10.5406
1437	10.5717	10.6805	10.4927	10.4895	10.4126	10.6826	10.3557	10.5256	10.5234
1438	10.5609	10.6569	10.4888	10.4778	10.4022	10.6679	10.3568	10.513	10.5022
1439	10.5458	10.6303	10.4699	10.4665	10.3921	10.6325	10.3573	10.4851	10.4827
1440	10.5324	10.6044	10.461	10.4532	10.3801	10.6119	10.357	10.4675	10.4602
1441	10.5171	10.5778	10.4442	10.4405	10.3687	10.5804	10.356	10.4422	10.4395
1442	10.5025	10.5516	10.4326	10.4266	10.356	10.5572	10.3543	10.4225	10.4169
1443	10.4859	10.5233	10.4158	10.4121	10.3427	10.5263	10.3519	10.397	10.394
1444	10.4693	10.4947	10.4014	10.3964	10.3283	10.4994	10.3488	10.3741	10.3694
1445	10.4511	10.4643	10.3837	10.3799	10.3131	10.4675	10.345	10.3472	10.344
1446	10.4323	10.433	10.3668	10.3623	10.2967	10.4372	10.3404	10.3211	10.317
1447	10.42	10.4167	10.3553	10.3515	10.2871	10.42	10.3352	10.3071	10.3038
1448	10.4594	10.5559	10.3699	10.4347	10.303	10.4862	10.3312	10.3418	10.4117
1449	10.4667	10.5477	10.3939	10.4152	10.329	10.5243	10.3293	10.3932	10.4168
1450	10.5094	10.6289	10.4262	10.4481	10.3621	10.6064	10.3292	10.4571	10.4798
1451	10.6028	10.804	10.4649	10.5196	10.4016	10.7463	10.3323	10.5294	10.5872
1452	10.7046	10.931	10.5051	10.5447	10.4411	10.8905	10.3391	10.5985	10.6394
1453	10.7519	10.9893	10.5559	10.5648	10.4739	10.9818	10.3486	10.6697	10.6773
1454	10.7444	10.9806	10.6001	10.5827	10.4978	11.0021	10.3594	10.7242	10.7029
1455	10.776	11.0223	10.6588	10.6074	10.5198	11.0796	10.3709	10.7915	10.7342
1456	10.7569	10.9792	10.6669	10.6046	10.5211	11.0479	10.3824	10.7868	10.7182
1457	10.7227	10.9124	10.6482	10.5918	10.5079	10.9732	10.3921	10.7423	10.6813
1458	10.6827	10.8299	10.5921	10.5658	10.4851	10.8577	10.3989	10.6533	10.6255
1459	10.6597	10.7842	10.5675	10.5516	10.4713	10.7992	10.4029	10.6092	10.594
1460	10.6473	10.7563	10.5586	10.5399	10.4618	10.7744	10.4053	10.5897	10.5716
1461	10.6272	10.719	10.5385	10.5251	10.4477	10.7308	10.4065	10.5557	10.5437
1462	10.6096	10.6845	10.5236	10.5086	10.4329	10.6984	10.4066	10.5287	10.5147
1463	10.5902	10.6499	10.5048	10.4927	10.418	10.6605	10.4058	10.4982	10.4875
1464	10.5722	10.6174	10.489	10.476	10.4028	10.6293	10.4042	10.4721	10.4601
1465	10.5508	10.5799	10.4686	10.4573	10.3852	10.59	10.4017	10.4395	10.4294
1466	10.5284	10.5403	10.4481	10.4363	10.3657	10.5511	10.3983	10.4063	10.3955
1467	10.5034	10.4968	10.4243	10.4134	10.3441	10.5066	10.3938	10.3686	10.3588
1468	10.4781	10.4537	10.4008	10.3898	10.3218	10.4639	10.3883	10.3319	10.3217
1469	10.4501	10.4065	10.3742	10.3637	10.2971	10.416	10.3817	10.2907	10.2811
1470	10.4204	10.3568	10.3462	10.3357	10.2705	10.3665	10.3739	10.2476	10.2378
1471	10.3973	10.3229	10.3247	10.3146	10.2508	10.3322	10.3651	10.2182	10.2088
1472	10.3951	10.3341	10.3241	10.3141	10.2516	10.3435	10.3562	10.2292	10.2197
1473	10.5203	10.675	10.3602	10.4961	10.2896	10.5284	10.3509	10.3075	10.4541
1474	10.5278	10.6578	10.3911	10.4688	10.3223	10.5733	10.35	10.3711	10.456
1475	10.5937	10.7438	10.424	10.4877	10.3561	10.6773	10.3514	10.4341	10.5009
1476	10.5993	10.762	10.4535	10.5042	10.3858	10.7099	10.3547	10.4871	10.5395
1477	10.5778	10.7064	10.463	10.4843	10.3933	10.6879	10.3582	10.4984	10.5173
1478	10.5645	10.688	10.452	10.4853	10.3841	10.6561	10.3609	10.474	10.5061
1479	10.5598	10.6646	10.4614	10.4747	10.3865	10.655	10.3625	10.482	10.492
1480	10.5662	10.6728	10.4703	10.4768	10.3835	10.6695	10.3638	10.4863	10.4897
1481	10.533	10.6019	10.4523	10.4472	10.3617	10.6114	10.364	10.4465	10.4373
1482	10.4954	10.5317	10.4039	10.4168	10.3292	10.5209	10.362	10.3676	10.3785
1483	10.4621	10.467	10.3737	10.3862	10.3036	10.4565	10.3576	10.3166	10.3273
1484	10.441	10.4329	10.353	10.3664	10.2833	10.4208	10.3516	10.2835	10.2957
1485	10.4125	10.3839	10.3272	10.3401	10.2603	10.3724	10.3444	10.2441	10.2559
1486	10.3866	10.3428	10.3023	10.3156	10.2362	10.3305	10.3361	10.2064	10.2187
1487	10.3562	10.2925	10.274	10.287	10.2101	10.2807	10.3268	10.1643	10.1764
1488	10.3264	10.2459	10.2456	10.2587	10.1827	10.2337	10.3163	10.1224	10.1347
1489	10.2928	10.1916	10.214	10.2268	10.1529	10.1799	10.3048	10.0759	10.0879
1490	10.2614	10.144	10.1841	10.1968	10.1242	10.1321	10.2921	10.0334	10.0454
1491	10.227	10.0908	10.1515	10.1641	10.0933	10.0792	10.2783	9.98712	9.9989
1492	10.1903	10.0345	10.1165	10.1289	10.0596	10.023	10.2634	9.93692	9.94865
1493	10.1518	9.97557	10.0799	10.0921	10.0245	9.96424	10.2472	9.88497	9.89648
1494	10.1136	9.91891	10.0433	10.0554	9.9894	9.90767	10.2299	9.83432	9.84571
1495	10.0816	9.87685	10.0132	10.025	9.9608	9.86584	10.2115	9.79699	9.80817
1496	10.1932	10.3373	10.0162	10.322	9.96668	10.0121	10.1965	9.82127	10.1468
1497	10.3346	10.6428	10.0519	10.4518	10.0069	10.2168	10.1891	9.9026	10.3297
1498	10.3718	10.5975	10.0996	10.3745	10.0577	10.311	10.1865	10.0002	10.2884
1499	10.4463	10.6801	10.1416	10.3837	10.1006	10.4339	10.1864	10.0813	10.329
1500	10.5265	10.7366	10.1779	10.3664	10.1357	10.5525	10.1886	10.1459	10.3317
1501	10.5726	10.7669	10.2348	10.3602	10.1632	10.6523	10.1925	10.2233	10.3394
1502	10.6333	10.8231	10.3328	10.3656	10.1791	10.809	10.1981	10.3324	10.3479
1503	10.6727	10.8512	10.4513	10.3672	10.1846	10.961	10.2058	10.4518	10.3429
1504	10.6228	10.7676	10.4878	10.3561	10.1808	10.9263	10.2138	10.4744	10.3163
1505	10.5399	10.6372	10.4439	10.3307	10.1605	10.7715	10.2193	10.3982	10.264
1506	10.4512	10.4922	10.299	10.2898	10.126	10.5107	10.2199	10.2071	10.1887
1507	10.4035	10.4104	10.2438	10.2578	10.0976	10.3999	10.2158	10.1234	10.1342
1508	10.3728	10.3591	10.2213	10.2315	10.0754	10.3516	10.2092	10.0867	10.0947
1509	10.3379	10.3064	10.1842	10.2053	10.0522	10.286	10.201	10.0361	10.0569
1510	10.3075	10.2593	10.1596	10.1779	10.0281	10.2421	10.1917	10.0005	10.0182
1511	10.274	10.2094	10.1262	10.15	10.0029	10.1858	10.1815	9.95524	9.97918
1512	10.2423	10.1612	10.0989	10.1207	9.97663	10.1401	10.1704	9.91693	9.93849
1513	10.209	10.112	10.0668	10.0914	9.94996	10.0878	10.1584	9.87364	9.89819
1514	10.1764	10.0633	10.0378	10.0611	9.92237	10.0409	10.1457	9.83385	9.85664
1515	10.1418	10.012	10.0051	10.0295	9.89348	9.98826	10.132	9.78943	9.81352
1516	10.1069	9.96002	9.97328	9.99676	9.86342	9.93769	10.1174	9.74602	9.7688
1517	10.0702	9.90576	9.93881	9.96272	9.83201	9.88293	10.1019	9.6992	9.72242
1518	10.0326	9.85016	9.90412	9.92724	9.79922	9.82837	10.0853	9.65199	9.67422
1519	10.0069	9.82153	9.88092	9.90405	9.77866	9.79968	10.0681	9.62799	9.65023
1520	10.0986	10.1942	9.89219	10.14	9.79304	9.93234	10.054	9.66785	9.93027
1521	10.2045	10.4267	9.92002	10.2377	9.82551	10.09	10.0462	9.73443	10.0723
1522	10.3735	10.6984	9.95569	10.3219	9.86448	10.3144	10.0446	9.80775	10.1934
1523	10.5309	10.8917	10.0021	10.3526	9.91193	10.5284	10.0486	9.89286	10.258
1524	10.6144	10.8895	10.0474	10.2861	9.95505	10.6523	10.0558	9.96876	10.2081
1525	10.6919	10.9409	10.138	10.2767	9.99354	10.8138	10.0649	10.0864	10.2152
1526	10.6576	10.8989	10.2374	10.297	10.0329	10.8595	10.0754	10.2125	10.2538
1527	10.6983	10.9341	10.3704	10.3109	10.0484	11.0205	10.0874	10.3518	10.2666
1528	10.6377	10.8363	10.3825	10.303	10.0532	10.9427	10.0994	10.352	10.2466
1529	10.5455	10.6996	10.3214	10.2853	10.0395	10.7545	10.1082	10.2595	10.2052
1530	10.4771	10.5724	10.2167	10.2438	10.0075	10.5563	10.1123	10.1107	10.1276
1531	10.4273	10.4899	10.1696	10.2175	9.9848	10.4475	10.1121	10.0374	10.0804
1532	10.4063	10.451	10.1558	10.1972	9.97087	10.4149	10.1096	10.0132	10.0502
1533	10.3752	10.4067	10.1284	10.1797	9.95681	10.3585	10.1059	9.97653	10.0254
1534	10.3537	10.3716	10.1125	10.1595	9.94163	10.3283	10.1013	9.95329	9.9975
1535	10.3273	10.3341	10.0897	10.1417	9.92714	10.2848	10.0961	9.9236	9.9736
1536	10.3058	10.3012	10.0731	10.1222	9.91191	10.2554	10.0904	9.90087	9.94757
1537	10.2809	10.2649	10.0519	10.1032	9.89623	10.2163	10.0842	9.8728	9.92214
1538	10.259	10.232	10.0343	10.0836	9.88048	10.186	10.0775	9.84932	9.89628
1539	10.2358	10.199	10.0149	10.065	9.86521	10.1518	10.0703	9.82434	9.87231
1540	10.2139	10.167	9.99704	10.0456	9.84942	10.1216	10.0627	9.80112	9.84732
1541	10.1897	10.1316	9.97656	10.0252	9.83229	10.086	10.0545	9.77412	9.82047
1542	10.1662	10.0974	9.95703	10.0044	9.81499	10.0532	10.0457	9.74855	9.79352
1543	10.1539	10.0881	9.94844	9.99552	9.80932	10.0442	10.0367	9.74469	9.78939
1544	10.189	10.2205	9.96507	10.0725	9.82849	10.1121	10.0292	9.78772	9.89693
1545	10.2372	10.3306	9.99764	10.1193	9.86417	10.2069	10.025	9.85855	9.98326
1546	10.3238	10.4964	10.0381	10.186	9.90697	10.3458	10.0247	9.93931	10.091
1547	10.4026	10.6183	10.0795	10.2254	9.95007	10.4707	10.0283	10.0163	10.1651
1548	10.4565	10.665	10.1167	10.2264	9.98765	10.5581	10.0347	10.0802	10.1884
1549	10.5729	10.7999	10.1855	10.2493	10.0271	10.7431	10.0437	10.1762	10.2341
1550	10.5289	10.7521	10.2252	10.2678	10.053	10.719	10.0543	10.2274	10.2617
1551	10.4648	10.6638	10.2074	10.268	10.0546	10.6104	10.0637	10.1966	10.2509
1552	10.4301	10.5829	10.1754	10.24	10.0324	10.5248	10.0703	10.1331	10.1923
1553	10.4583	10.6014	10.2955	10.2378	10.0332	10.6732	10.0759	10.2538	10.1829
1554	10.4062	10.5122	10.1944	10.2128	10.0139	10.5024	10.0804	10.1242	10.1346
1555	10.3616	10.4335	10.139	10.1871	9.99138	10.389	10.0818	10.041	10.0862
1556	10.3496	10.4061	10.1397	10.1707	9.97907	10.38	10.081	10.0326	10.0597
1557	10.319	10.3563	10.1054	10.1515	9.96282	10.3127	10.0791	9.98423	10.0285
1558	10.3006	10.3227	10.0958	10.1318	9.94678	10.2905	10.076	9.96556	9.99872
1559	10.2703	10.2728	10.0652	10.109	9.92696	10.2312	10.072	9.92098	9.9632
1560	10.2466	10.2321	10.0478	10.0858	9.9071	10.1975	10.0669	9.89298	9.92853
1561	10.2138	10.1775	10.0165	10.0584	9.88273	10.138	10.0607	9.84623	9.88647
1562	10.1837	10.1272	9.9916	10.03	9.85752	10.0919	10.0533	9.8077	9.84385
1563	10.1487	10.0697	9.95895	9.99923	9.82978	10.032	10.0447	9.75929	9.79773
1564	10.1123	10.0097	9.92708	9.96512	9.79884	9.97468	10.0346	9.71088	9.74674
1565	10.0717	9.94323	9.88935	9.92813	9.76493	9.90707	10.0231	9.65465	9.6915
1566	10.0304	9.87683	9.85221	9.88948	9.72944	9.8425	10.01	9.59964	9.63476
1567	9.99699	9.82951	9.82201	9.85942	9.70247	9.79478	9.99558	9.56038	9.5958
1568	10.0713	10.1415	9.83242	10.0575	9.71585	9.90629	9.98343	9.59731	9.83335
1569	10.2277	10.529	9.86226	10.2504	9.75079	10.1193	9.97802	9.66665	10.0777
1570	10.3793	10.7504	9.8989	10.3067	9.79118	10.3234	9.97956	9.73994	10.169
1571	10.5247	10.9046	9.95269	10.3174	9.84659	10.5289	9.98621	9.8379	10.2159
1572	10.6635	10.9864	10.0018	10.275	9.8934	10.7149	9.99639	9.91882	10.1929
1573	10.7625	11.0439	10.1072	10.254	9.9352	10.9116	10.0091	10.0518	10.1864
1574	10.813	11.0957	10.2754	10.2805	9.97557	11.1172	10.0246	10.2476	10.2281
1575	10.8396	11.1188	10.441	10.3062	10.0069	11.2887	10.043	10.4288	10.2603
1576	10.8049	11.0454	10.5497	10.3047	10.0161	11.3299	10.0625	10.5275	10.2439
1577	10.7307	10.9229	10.5861	10.2937	10.0137	11.2518	10.0805	10.5388	10.21
1578	10.5988	10.7226	10.3283	10.2596	9.98979	10.8052	10.0927	10.2226	10.1399
1579	10.543	10.6245	10.25	10.2321	9.96827	10.6451	10.098	10.1075	10.0871
1580	10.5127	10.5688	10.2389	10.2098	9.9522	10.5995	10.0996	10.08	10.0497
1581	10.4705	10.5	10.1883	10.1837	9.93076	10.5023	10.0991	10.0086	10.0066
1582	10.4372	10.4431	10.168	10.1562	9.90828	10.4538	10.0967	9.97348	9.96331
1583	10.3973	10.3784	10.1256	10.1268	9.88311	10.3744	10.0928	9.91303	9.91728
1584	10.3615	10.319	10.0991	10.0959	9.85669	10.3208	10.0875	9.87137	9.87013
1585	10.3207	10.2528	10.059	10.0627	9.82756	10.247	10.0807	9.81335	9.81949
1586	10.2803	10.1864	10.0258	10.0269	9.79593	10.1843	10.0724	9.76278	9.76533
1587	10.2344	10.1113	9.9825	9.98716	9.76025	10.1054	10.0626	9.69873	9.70502
1588	10.1875	10.0346	9.94166	9.9447	9.72196	10.0311	10.0509	9.63727	9.64124
1589	10.1368	9.9525	9.89448	9.89933	9.68066	9.94705	10.0375	9.56771	9.57352
1590	10.0847	9.86914	9.84788	9.85171	9.6372	9.86529	10.022	9.49914	9.50347
1591	10.0444	9.81358	9.81167	9.81639	9.60597	9.80875	10.0051	9.45334	9.45855
1592	10.1448	10.2584	9.81376	10.1088	9.61305	9.94373	9.99118	9.47863	9.79398
1593	10.2698	10.5377	9.83658	10.2294	9.64342	10.1183	9.98432	9.53871	9.95952
1594	10.3767	10.6485	9.86815	10.2258	9.68051	10.2726	9.98286	9.60752	9.98536
1595	10.511	10.8029	9.90175	10.2418	9.71744	10.4512	9.98524	9.67305	10.0268
1596	10.631	10.856	9.94037	10.1851	9.75551	10.6128	9.9905	9.74063	9.98618
1597	10.6812	10.8668	10.0256	10.1612	9.78826	10.7437	9.99754	9.85069	9.97578
1598	10.7164	10.8794	10.1592	10.1577	9.80365	10.9056	10.0063	9.99539	9.97107
1599	10.7233	10.8797	10.2904	10.1704	9.8211	11.0312	10.0168	10.1365	9.98611
1600	10.6131	10.7351	10.2633	10.1665	9.83055	10.8591	10.0265	10.1009	9.97778
1601	10.5778	10.6609	10.3477	10.1464	9.8178	10.8907	10.0341	10.1661	9.9368
1602	10.4594	10.4709	10.1386	10.0955	9.77849	10.5279	10.0373	9.90128	9.84459
1603	10.3878	10.3552	10.0433	10.0569	9.74593	10.3445	10.0343	9.76766	9.77864
1604	10.3544	10.2963	10.0346	10.0247	9.7214	10.3103	10.0278	9.74442	9.73115
1605	10.3005	10.2157	9.97148	9.99012	9.69205	10.1963	10.0192	9.66043	9.68004
1606	10.2621	10.1542	9.94935	9.95419	9.66238	10.1509	10.0088	9.62505	9.62914
1607	10.213	10.0817	9.89773	9.91783	9.63097	10.0605	9.99702	9.55646	9.57788
1608	10.1715	10.0179	9.86756	9.87973	9.59842	10.0067	9.9838	9.51311	9.52511
1609	10.1259	9.95232	9.82308	9.84333	9.56686	9.93155	9.96934	9.45503	9.47616
1610	10.085	9.89298	9.7908	9.80642	9.53514	9.8783	9.95374	9.41214	9.42756
1611	10.0389	9.8264	9.74767	9.7675	9.50099	9.80666	9.93702	9.35548	9.37564
1612	9.9957	9.76475	9.71164	9.72871	9.46717	9.74878	9.91915	9.30842	9.32507
1613	9.94989	9.70001	9.66984	9.68902	9.4322	9.68143	9.90014	9.25445	9.2735
1614	9.90429	9.63558	9.63052	9.648	9.396	9.61937	9.87997	9.20355	9.2204
1615	9.8869	9.70321	9.60285	9.70215	9.37453	9.59934	9.8598	9.17713	9.28154
1616	9.98472	10.1117	9.60596	9.96213	9.38369	9.73361	9.84383	9.20601	9.58511
1617	10.1227	10.4075	9.6297	10.0861	9.41608	9.92359	9.83498	9.26913	9.75475
1618	10.266	10.5949	9.66608	10.1174	9.45856	10.1227	9.83226	9.34754	9.82207
1619	10.4053	10.7313	9.7069	10.1138	9.50315	10.3131	9.83408	9.42651	9.84721
1620	10.5212	10.7729	9.75355	10.0523	9.54921	10.4775	9.83885	9.5089	9.80708
1621	10.5793	10.7798	9.84413	10.0191	9.58183	10.621	9.84539	9.62396	9.78514
1622	10.6221	10.8092	9.99593	10.0248	9.60635	10.8092	9.85391	9.79508	9.79731
1623	10.6247	10.8015	10.1352	10.0363	9.62622	10.9369	9.86453	9.94584	9.81206
1624	10.5981	10.7367	10.2645	10.0249	9.62919	11.019	9.87619	10.0688	9.7876
1625	10.519	10.6066	10.3092	10.002	9.61731	10.9551	9.88686	10.0885	9.74032
1626	10.3825	10.4034	10.0806	9.96195	9.5908	10.5426	9.89238	9.80746	9.6683
1627	10.3152	10.2944	9.95555	9.92742	9.56495	10.3284	9.89111	9.64487	9.61105
1628	10.2758	10.2327	9.92664	9.90108	9.54726	10.2604	9.88586	9.60206	9.57469
1629	10.2363	10.1769	9.88371	9.87611	9.52876	10.1832	9.8787	9.54801	9.54198
1630	10.2022	10.1288	9.85896	9.85115	9.51066	10.1354	9.87033	9.51701	9.5109
1631	10.1679	10.0826	9.82566	9.82702	9.49232	10.0789	9.86114	9.47735	9.4814
1632	10.134	10.0345	9.79954	9.80032	9.47169	10.0322	9.85124	9.44474	9.44761
1633	10.1013	9.99021	9.76995	9.77541	9.45229	9.98286	9.84069	9.40951	9.41725
1634	10.0729	9.95379	9.74842	9.75327	9.4358	9.94786	9.82965	9.38614	9.39261
1635	10.0443	9.91723	9.72399	9.73116	9.41901	9.90894	9.81824	9.35924	9.36796
1636	10.0154	9.87925	9.70131	9.70793	9.40118	9.87216	9.80642	9.33368	9.34131
1637	9.98767	9.84405	9.67829	9.68599	9.38445	9.83591	9.79418	9.30858	9.31716
1638	9.96045	9.80961	9.65685	9.66409	9.36776	9.80239	9.78155	9.28552	9.29325
1639	9.95977	9.89749	9.64789	9.73055	9.36485	9.80976	9.76959	9.28659	9.37481
1640	10.0084	10.0678	9.66552	9.82712	9.38855	9.89596	9.76048	9.33615	9.50879
1641	10.0432	10.1075	9.69937	9.82157	9.42881	9.97927	9.75475	9.41359	9.54284
1642	10.1597	10.3381	9.74105	9.91847	9.47548	10.1535	9.75301	9.50017	9.68583
1643	10.1949	10.372	9.77969	9.91918	9.51834	10.2296	9.75508	9.57526	9.71889
1644	10.213	10.3684	9.81695	9.9086	9.55859	10.2802	9.75893	9.64384	9.73334
1645	10.2088	10.3703	9.84394	9.92464	9.58399	10.2946	9.76352	9.68733	9.7641
1646	10.1523	10.2634	9.82265	9.89262	9.5685	10.2003	9.76703	9.64462	9.70888
1647	10.2152	10.3467	9.89278	9.91262	9.59004	10.3365	9.77006	9.73157	9.7427
1648	10.2371	10.3557	9.97091	9.9063	9.59506	10.4361	9.77451	9.8132	9.73375
1649	10.2237	10.3097	10.0562	9.88476	9.57796	10.5024	9.77971	9.88138	9.68909
1650	10.1573	10.1995	9.97176	9.85548	9.55917	10.3312	9.78321	9.76839	9.63692
1651	10.1077	10.119	9.85557	9.83129	9.54017	10.1474	9.78294	9.62312	9.59475
1652	10.0909	10.091	9.83866	9.81736	9.53333	10.114	9.77993	9.60064	9.57791
1653	10.0687	10.0604	9.81622	9.80443	9.52463	10.0715	9.7758	9.57332	9.56232
1654	10.0526	10.0381	9.80302	9.79168	9.51748	10.0489	9.77107	9.55954	9.54912
1655	10.0334	10.0129	9.78579	9.77928	9.50924	10.018	9.76597	9.54057	9.53566
1656	10.0173	9.99165	9.77329	9.76684	9.50173	9.9972	9.76058	9.52815	9.52297
1657	10.0008	9.97125	9.75978	9.75585	9.49489	9.97397	9.755	9.5149	9.51242
1658	9.9873	9.95553	9.75003	9.74603	9.48963	9.95878	9.7493	9.50737	9.50447
1659	9.97411	9.94121	9.74023	9.73755	9.48526	9.94305	9.74358	9.50012	9.49854
1660	9.964	9.93225	9.73386	9.73109	9.48311	9.93454	9.73793	9.49841	9.49645
1661	9.95424	9.92405	9.72758	9.7255	9.48154	9.92565	9.73241	9.49679	9.49547
1662	9.94445	9.91484	9.72143	9.71928	9.47941	9.91676	9.727	9.49462	9.49301
1663	9.9372	9.91085	9.71763	9.71584	9.47988	9.91243	9.72174	9.49671	9.49541
1664	9.9325	9.91157	9.71642	9.71459	9.48253	9.91336	9.71675	9.50314	9.50165
1665	9.93759	9.9325	9.72485	9.72321	9.4949	9.93411	9.71236	9.52736	9.52602
1666	9.93283	9.93097	9.72337	9.72171	9.49709	9.93271	9.70857	9.53164	9.53018
1667	9.94486	9.96421	9.73856	9.73702	9.51595	9.96584	9.70552	9.56673	9.56536
1668	9.9492	9.97961	9.74597	9.74442	9.52682	9.9813	9.70341	9.58599	9.58456
1669	9.96191	10.0109	9.76161	9.76015	9.54587	10.0126	9.70223	9.61938	9.61801
1670	9.98708	10.0628	9.78773	9.78353	9.57245	10.0674	9.7024	9.66942	9.66509
1671	9.98617	10.0642	9.79078	9.78841	9.5804	10.0668	9.70354	9.67718	9.67477
1672	9.98017	10.0524	9.78794	9.78627	9.58131	10.0543	9.70465	9.6724	9.67078
1673	9.95819	10.0052	9.76841	9.76646	9.56456	10.0074	9.70482	9.63534	9.6334
1674	9.94283	9.97589	9.75604	9.75447	9.55568	9.97762	9.70371	9.61428	9.61277
1675	9.93324	9.95995	9.74906	9.74736	9.55167	9.96185	9.70174	9.60477	9.60309
1676	9.92361	9.94574	9.74229	9.74083	9.54821	9.94737	9.69931	9.59692	9.59549
1677	9.91543	9.93484	9.73675	9.73524	9.54566	9.93654	9.6966	9.59177	9.59027
1678	9.90618	9.92226	9.73024	9.72889	9.54231	9.92378	9.6937	9.58518	9.58386
1679	9.89758	9.91106	9.72423	9.72289	9.53926	9.91259	9.69064	9.57965	9.57831
1680	9.88825	9.8986	9.71755	9.71632	9.53561	9.90001	9.68744	9.573	9.57179
1681	9.87829	9.88485	9.71013	9.70894	9.5311	9.88624	9.68405	9.56504	9.56384
1682	9.86743	9.86943	9.70184	9.70073	9.52572	9.87071	9.68045	9.55555	9.55445
1683	9.85647	9.85406	9.69338	9.69232	9.52011	9.85531	9.6766	9.54596	9.54489
1684	9.84405	9.83589	9.68346	9.68247	9.51302	9.83705	9.67245	9.5338	9.53281
1685	9.83101	9.8168	9.67288	9.67194	9.50523	9.81792	9.66796	9.52068	9.51974
1686	9.81812	9.79849	9.66244	9.66157	9.49755	9.79954	9.66312	9.50818	9.5073
1687	9.80712	9.78462	9.65385	9.65303	9.49168	9.78562	9.658	9.4995	9.49867
1688	9.79665	9.77207	9.64576	9.645	9.48626	9.77301	9.65272	9.49192	9.49115
1689	9.78978	9.76726	9.64123	9.64051	9.48435	9.76814	9.64741	9.49116	9.49043
1690	9.78157	9.75934	9.6353	9.63464	9.48099	9.76017	9.64217	9.48757	9.4869
1691	9.7824	9.77033	9.63835	9.63774	9.48653	9.77111	9.63723	9.50076	9.50013
1692	9.77897	9.77149	9.63709	9.63653	9.48769	9.77222	9.63273	9.50518	9.50459
1693	9.76765	9.75492	9.62788	9.62736	9.48084	9.75561	9.62828	9.49372	9.49319
1694	9.77068	9.76914	9.63298	9.6325	9.48825	9.76978	9.62398	9.50959	9.50909
1695	9.76582	9.76582	9.63014	9.6297	9.48766	9.76642	9.62002	9.50985	9.5094
1696	9.75608	9.75165	9.62237	9.62198	9.4821	9.7522	9.61601	9.50033	9.49991
1697	9.74601	9.73715	9.61427	9.61392	9.47618	9.73766	9.61171	9.49041	9.49003
1698	9.73457	9.72009	9.60478	9.60446	9.46885	9.72056	9.60706	9.47813	9.47778
1699	9.72337	9.70427	9.59552	9.59523	9.46173	9.70471	9.60203	9.46684	9.46653
1700	9.71325	9.6912	9.58733	9.58708	9.45566	9.6916	9.59671	9.45795	9.45767
1701	9.70383	9.68006	9.57981	9.57959	9.45023	9.68044	9.59119	9.4507	9.45046
1702	9.69294	9.66589	9.57079	9.5706	9.44327	9.66623	9.58548	9.44071	9.44049
1703	9.68194	9.65181	9.56165	9.56148	9.43616	9.65212	9.57957	9.43071	9.43051
1704	9.67031	9.63657	9.55185	9.55172	9.42837	9.63685	9.57344	9.41962	9.41945
1705	9.65926	9.6229	9.54262	9.54251	9.42112	9.62316	9.56709	9.40985	9.40971
1706	9.64804	9.60903	9.5332	9.53311	9.41364	9.60926	9.56056	9.39985	9.39974
1707	9.6367	9.59512	9.52363	9.52356	9.40599	9.59532	9.55386	9.38974	9.38964
1708	9.6252	9.581	9.51387	9.51383	9.39813	9.58119	9.54699	9.3794	9.37932
1709	9.61355	9.56676	9.50395	9.50392	9.39008	9.56692	9.53995	9.36886	9.36881
1710	9.60174	9.55232	9.49384	9.49383	9.38181	9.55246	9.53273	9.35809	9.35806
1711	9.59809	9.5554	9.49186	9.49187	9.38163	9.55552	9.52559	9.36289	9.36287
1712	9.64971	9.73352	9.51839	9.59951	9.41032	9.64698	9.52051	9.42105	9.50774
1713	9.69769	9.82494	9.55687	9.63385	9.45118	9.74275	9.51896	9.49902	9.58156
1714	9.69067	9.77871	9.5739	9.60093	9.47011	9.75156	9.51928	9.53267	9.56022
1715	9.78068	9.94806	9.61835	9.67317	9.51578	9.89206	9.52163	9.61556	9.67184
1716	9.78502	9.94886	9.64331	9.67765	9.54153	9.91541	9.5263	9.65822	9.69211
1717	9.74525	9.86742	9.62617	9.65183	9.52524	9.84372	9.53055	9.619	9.64301
1718	9.73098	9.82862	9.60964	9.63622	9.5098	9.80411	9.53289	9.58294	9.6078
1719	9.739	9.84458	9.6244	9.64745	9.52572	9.82386	9.53442	9.60877	9.62982
1720	9.7451	9.8549	9.62963	9.65319	9.53213	9.83347	9.5361	9.61756	9.6393
1721	9.718	9.79602	9.60677	9.62833	9.51048	9.77666	9.53709	9.57257	9.59225
1722	9.70567	9.77001	9.59462	9.61638	9.49963	9.75023	9.53678	9.54989	9.56997
1723	9.69119	9.74203	9.58318	9.60375	9.48954	9.72345	9.53556	9.5301	9.549
1724	9.68277	9.72799	9.57555	9.59612	9.48329	9.70922	9.53376	9.51882	9.53789
1725	9.67383	9.71385	9.56896	9.58877	9.47808	9.69582	9.53167	9.51014	9.52848
1726	9.66635	9.70296	9.56259	9.5823	9.47309	9.6849	9.52942	9.50218	9.52053
1727	9.65789	9.69021	9.55608	9.57525	9.46795	9.67266	9.52705	9.49407	9.51193
1728	9.64937	9.67735	9.54884	9.56784	9.46208	9.65988	9.52454	9.48463	9.50239
1729	9.63967	9.66216	9.54087	9.55946	9.45547	9.64508	9.52185	9.47393	9.49131
1730	9.62859	9.64424	9.53117	9.54953	9.44711	9.6273	9.51888	9.46006	9.47728
1731	9.61659	9.62475	9.52078	9.5388	9.43808	9.60814	9.51555	9.44521	9.46211
1732	9.60384	9.60417	9.50946	9.52724	9.42811	9.58775	9.51182	9.42892	9.44563
1733	9.59022	9.58232	9.49741	9.51487	9.41742	9.56619	9.50763	9.41169	9.42811
1734	9.57494	9.55755	9.4836	9.50081	9.40496	9.54164	9.50293	9.39157	9.40776
1735	9.57495	9.58028	9.48278	9.51553	9.4056	9.54774	9.49822	9.39662	9.42945
1736	9.62046	9.71481	9.51326	9.59027	9.4378	9.6349	9.49538	9.46059	9.54086
1737	9.68966	9.86584	9.5585	9.6611	9.48486	9.75885	9.49627	9.54947	9.65697
1738	9.80739	10.093	9.60536	9.76117	9.53316	9.93021	9.5019	9.63553	9.79902
1739	9.72174	9.88699	9.58951	9.66695	9.51835	9.80919	9.50863	9.59814	9.67674
1740	9.73346	9.89248	9.61849	9.67322	9.54815	9.8414	9.51386	9.64699	9.69877
1741	9.84839	10.0744	9.68472	9.73544	9.60337	10.0277	9.52097	9.75729	9.80457
1742	9.83702	10.0544	9.70806	9.74288	9.62304	10.0255	9.5303	9.78827	9.81788
1743	9.80373	9.99539	9.68509	9.73386	9.60983	9.95069	9.53887	9.74177	9.78697
1744	9.8331	10.0209	9.73511	9.74076	9.62432	10.0224	9.54664	9.7971	9.79627
1745	9.81922	9.99516	9.72276	9.73971	9.62195	9.98382	9.55409	9.77369	9.78541
1746	9.7843	9.91702	9.67927	9.71118	9.59841	9.88905	9.55969	9.69918	9.72767
1747	9.7726	9.8898	9.6692	9.70094	9.58813	9.86118	9.56321	9.67563	9.70469
1748	9.75717	9.8555	9.65486	9.68725	9.57788	9.82592	9.56544	9.64917	9.67924
1749	9.748	9.83786	9.64741	9.6793	9.57064	9.80852	9.56678	9.63502	9.66482
1750	9.73322	9.80794	9.63396	9.66593	9.55991	9.7784	9.56741	9.61188	9.6419
1751	9.72128	9.78615	9.62366	9.65511	9.55024	9.75702	9.56738	9.59439	9.62398
1752	9.7057	9.75641	9.60951	9.64077	9.53812	9.72742	9.5667	9.57096	9.60043
1753	9.68983	9.72773	9.59527	9.626	9.52476	9.6992	9.5653	9.54746	9.57646
1754	9.67163	9.69432	9.57858	9.60898	9.50975	9.66609	9.56313	9.52038	9.54908
1755	9.65472	9.66524	9.56329	9.59319	9.49553	9.63749	9.56019	9.49649	9.52471
1756	9.63525	9.6312	9.5454	9.57489	9.47914	9.60383	9.55648	9.46851	9.49635
1757	9.61506	9.59697	9.52684	9.55583	9.46175	9.57006	9.55193	9.4399	9.46726
1758	9.59311	9.55976	9.50649	9.53506	9.44283	9.53327	9.5465	9.40877	9.43572
1759	9.60224	9.66535	9.50552	9.61633	9.44367	9.5509	9.54149	9.41499	9.52994
1760	9.65562	9.80543	9.53673	9.68765	9.47756	9.64801	9.53914	9.48154	9.6397
1761	9.73725	9.96616	9.58277	9.75618	9.52607	9.78631	9.54081	9.57238	9.75318
1762	9.88465	10.249	9.63102	9.87956	9.57616	9.99055	9.54772	9.66064	9.92018
1763	10.0112	10.4067	9.68723	9.91605	9.63273	10.172	9.55983	9.75637	9.99263
1764	10.157	10.54	9.74215	9.91788	9.68555	10.3651	9.57578	9.84249	10.0188
1765	10.2681	10.6342	9.8433	9.92322	9.73122	10.5643	9.59482	9.9678	10.0391
1766	10.2905	10.6598	9.97411	9.95918	9.77609	10.6927	9.61636	10.1214	10.0896
1767	10.2885	10.6607	10.0665	9.99744	9.81589	10.7506	9.63939	10.2273	10.1383
1768	10.3333	10.6881	10.2389	10.0134	9.83927	10.9428	9.66383	10.4024	10.1482
1769	10.2531	10.5615	10.1692	10.0092	9.83956	10.7428	9.68719	10.2999	10.1186
1770	10.1691	10.4124	10.0123	9.98104	9.81768	10.4499	9.70506	10.0881	10.0505
1771	10.1497	10.3592	9.98983	9.96614	9.80578	10.385	9.71778	10.0374	10.0117
1772	10.1275	10.3146	9.97046	9.95729	9.8008	10.3271	9.72782	10.002	9.98955
1773	10.1153	10.285	9.95866	9.94788	9.79383	10.2947	9.73626	9.97713	9.9676
1774	10.0971	10.2492	9.94332	9.93773	9.78671	10.253	9.74355	9.95	9.94634
1775	10.0832	10.2188	9.93079	9.92618	9.77748	10.2219	9.74987	9.92576	9.92288
1776	10.0653	10.1833	9.91549	9.9135	9.76748	10.1836	9.75527	9.89871	9.89852
1777	10.0488	10.1494	9.90093	9.89929	9.75558	10.1498	9.75976	9.87194	9.87175
1778	10.0293	10.1114	9.88404	9.88369	9.74251	10.1106	9.76328	9.84241	9.84341
1779	10.0112	10.0759	9.86806	9.86778	9.72894	10.0754	9.76582	9.81443	9.81519
1780	9.99094	10.0379	9.85042	9.85075	9.71438	10.0369	9.76736	9.78463	9.78586
1781	9.96774	9.99403	9.82957	9.82985	9.69586	9.99332	9.7678	9.74904	9.74999
1782	9.94159	9.94566	9.80602	9.80656	9.67503	9.94477	9.76695	9.70963	9.71072
1783	9.93919	9.98498	9.80078	9.8404	9.6724	9.94252	9.76565	9.70585	9.74856
1784	9.98808	10.1361	9.82783	9.92851	9.70281	10.0284	9.76625	9.76326	9.8713
1785	10.099	10.3964	9.87527	10.0617	9.75374	10.1979	9.77141	9.85541	10.0545
1786	10.2836	10.7442	9.92749	10.2115	9.80916	10.4431	9.78308	9.94888	10.251
1787	10.423	10.8996	9.98778	10.2385	9.87082	10.6373	9.80058	10.0489	10.3126
1788	10.5036	10.9282	10.0516	10.2153	9.93361	10.7635	9.82124	10.1494	10.3155
1789	10.619	11.0266	10.1545	10.2252	9.98422	10.9647	9.8441	10.278	10.3411
1790	10.6607	11.0682	10.2884	10.2595	10.0279	11.1146	9.8693	10.4309	10.3856
1791	10.7024	11.096	10.4421	10.2824	10.0555	11.2814	9.89647	10.5883	10.4035
1792	10.6917	11.0603	10.5395	10.299	10.08	11.3297	9.92445	10.681	10.4117
1793	10.6205	10.9455	10.5182	10.3	10.0877	11.186	9.95055	10.6329	10.3921
1794	10.5433	10.8047	10.3498	10.2741	10.0689	10.8874	9.97136	10.4101	10.3271
1795	10.5108	10.7363	10.3063	10.261	10.0603	10.7813	9.98666	10.3365	10.2913
1796	10.5044	10.7164	10.3085	10.2602	10.064	10.7632	9.99923	10.3302	10.2833
1797	10.4939	10.6961	10.2945	10.261	10.0682	10.7259	10.0106	10.3096	10.2796
1798	10.4904	10.6853	10.2974	10.2618	10.0725	10.7178	10.0213	10.3093	10.2768
1799	10.4843	10.6723	10.2909	10.2632	10.0769	10.696	10.0315	10.2991	10.2751
1800	10.4819	10.6637	10.2933	10.2644	10.0812	10.6895	10.0415	10.2992	10.2734
1801	10.4791	10.6558	10.2916	10.267	10.0866	10.677	10.0511	10.2954	10.2741
1802	10.481	10.6558	10.2974	10.2721	10.0946	10.6784	10.0607	10.3023	10.2797
1803	10.4831	10.6569	10.3014	10.2785	10.1037	10.677	10.0702	10.3076	10.2874
1804	10.4867	10.6599	10.3085	10.2853	10.1132	10.6809	10.0797	10.3165	10.2956
1805	10.4904	10.663	10.3144	10.2926	10.1231	10.6826	10.0892	10.3241	10.3044
1806	10.4951	10.6676	10.3222	10.3003	10.1334	10.6876	10.0987	10.334	10.314
1807	10.5376	10.8891	10.348	10.4748	10.1637	10.7503	10.1099	10.3782	10.517
1808	10.6497	11.1858	10.4053	10.6539	10.2263	10.917	10.126	10.4791	10.7485
1809	10.7505	11.3059	10.478	10.6892	10.3047	11.0801	10.1473	10.6046	10.8314
1810	10.8305	11.3879	10.551	10.7172	10.3815	11.2145	10.172	10.7248	10.8991
1811	10.9334	11.5149	10.6204	10.7686	10.4534	11.3645	10.1996	10.8327	10.984
1812	11.1507	11.7679	10.6881	10.8251	10.5208	11.6319	10.2308	10.9302	11.0672
1813	11.1134	11.711	10.7711	10.8548	10.5901	11.6336	10.2643	11.0426	11.121
1814	11.1512	11.7486	10.8653	10.8993	10.646	11.7254	10.2984	11.1553	11.1794
1815	11.1953	11.7916	10.9282	10.9388	10.6887	11.7931	10.333	11.2221	11.2214
1816	11.1623	11.7276	10.928	10.9567	10.7141	11.7087	10.3665	11.2075	11.2271
1817	11.164	11.6939	10.922	10.9607	10.7215	11.6625	10.3973	11.174	11.206
1818	11.1382	11.6186	10.9068	10.9505	10.7168	11.5808	10.4252	11.1247	11.1632
1819	11.1437	11.6006	10.9085	10.9552	10.7246	11.5586	10.4503	11.1083	11.1509
1820	11.1443	11.5838	10.9194	10.964	10.7378	11.5437	10.4739	11.1098	11.1506
1821	11.1512	11.5759	10.9256	10.9714	10.7483	11.534	10.4965	11.1056	11.1482
1822	11.1527	11.5622	10.9341	10.9785	10.7591	11.5216	10.5182	11.1057	11.1469
1823	11.1569	11.5517	10.9393	10.984	10.7678	11.5104	10.5392	11.1012	11.1431
1824	11.1583	11.5384	10.9458	10.9894	10.7767	11.4982	10.5594	11.0993	11.1402
1825	11.1591	11.5229	10.9485	10.992	10.7823	11.4825	10.5789	11.0912	11.1322
1826	11.1557	11.5007	10.9493	10.9919	10.7856	11.4612	10.5974	11.0802	11.1202
1827	11.1515	11.4771	10.9475	10.9898	10.7866	11.4379	10.6148	11.0653	11.1052
1828	11.1444	11.4494	10.9442	10.9857	10.7857	11.4109	10.6312	11.0484	11.0875
1829	11.1359	11.4197	10.9384	10.9795	10.7826	11.3816	10.6463	11.0281	11.0668
1830	11.1247	11.3864	10.9308	10.9711	10.7775	11.349	10.66	11.0054	11.0434
1831	11.1231	11.3747	10.9321	10.9719	10.7815	11.3378	10.6727	11.0011	11.0386
1832	11.1708	11.499	10.9708	11.0502	10.8228	11.4196	10.6863	11.0682	11.1482
1833	11.1912	11.5118	11.0012	11.0544	10.8559	11.4604	10.7017	11.1179	11.17
1834	11.2389	11.5923	11.0464	11.0982	10.9033	11.5431	10.7186	11.1926	11.2425
1835	11.295	11.6927	11.096	11.1541	10.9549	11.6367	10.7378	11.2733	11.33
1836	11.3203	11.7136	11.1239	11.1713	10.9845	11.6695	10.7585	11.3089	11.3538
1837	11.4737	11.9164	11.2058	11.2302	11.0439	11.8966	10.7814	11.4248	11.4453
1838	11.504	11.9637	11.2752	11.2737	11.0917	11.9718	10.8072	11.5144	11.5069
1839	11.5399	12.0001	11.3578	11.305	11.1228	12.0623	10.8344	11.6012	11.5394
1840	11.5113	11.9459	11.3255	11.3161	11.1379	11.9611	10.8609	11.5517	11.5369
1841	11.4925	11.8985	11.3212	11.3213	11.1444	11.9015	10.8849	11.5262	11.5235
1842	11.4792	11.8403	11.3	11.3044	11.131	11.8384	10.906	11.4707	11.4729
1843	11.4597	11.7911	11.2831	11.2991	11.1277	11.7756	10.9243	11.431	11.4467
1844	11.4618	11.7755	11.2879	11.298	11.1296	11.7667	10.9406	11.4235	11.4327
1845	11.448	11.7396	11.2768	11.2929	11.1268	11.7238	10.9555	11.3964	11.4124
1846	11.4445	11.7192	11.276	11.2886	11.1252	11.7076	10.969	11.3839	11.3959
1847	11.431	11.6847	11.2651	11.2808	11.1199	11.6694	10.9813	11.3582	11.3737
1848	11.4222	11.6577	11.259	11.2727	11.1144	11.6451	10.9924	11.3394	11.3525
1849	11.4051	11.6172	11.2446	11.2597	11.104	11.6027	11.0022	11.3082	11.323
1850	11.3888	11.5782	11.231	11.2449	11.0918	11.5653	11.0105	11.2782	11.2914
1851	11.3683	11.5333	11.2131	11.2277	11.0771	11.5195	11.0174	11.2427	11.2568
1852	11.3473	11.4883	11.1948	11.2086	11.0607	11.4756	11.0227	11.207	11.2201
1853	11.3221	11.4372	11.1724	11.1865	11.0411	11.4241	11.0264	11.1655	11.179
1854	11.2953	11.3841	11.1483	11.1618	11.0191	11.3717	11.0284	11.1221	11.1348
1855	11.2978	11.4614	11.1454	11.2289	11.0194	11.3741	11.03	11.1206	11.2083
1856	11.4039	11.8259	11.1861	11.4627	11.0643	11.5323	11.0354	11.2008	11.4951
1857	11.4715	11.8872	11.2405	11.46	11.1237	11.6558	11.0459	11.3028	11.5353
1858	11.6144	12.122	11.2938	11.5536	11.1802	11.8524	11.0606	11.3956	11.6666
1859	11.7423	12.2911	11.3523	11.6054	11.2405	12.031	11.0798	11.4911	11.7527
1860	11.8073	12.3011	11.4177	11.5818	11.3053	12.1409	11.1019	11.5939	11.7559
1861	11.9197	12.4158	11.5084	11.608	11.3524	12.3262	11.1259	11.7057	11.7966
1862	11.99	12.4711	11.6426	11.6263	11.3883	12.5075	11.1522	11.8512	11.8162
1863	11.9788	12.4598	11.7264	11.6643	11.425	12.5435	11.1797	11.9416	11.8587
1864	11.9842	12.4317	11.832	11.671	11.4437	12.6191	11.2073	12.0387	11.852
1865	11.9742	12.3879	11.9507	11.6746	11.4511	12.6942	11.2346	12.1406	11.8343
1866	11.89	12.237	11.8007	11.6499	11.4374	12.4047	11.2585	11.9397	11.7718
1867	11.8524	12.1567	11.6839	11.6336	11.425	12.2102	11.2767	11.7805	11.7267
1868	11.835	12.1104	11.6677	11.6217	11.4194	12.1564	11.2908	11.7432	11.6972
1869	11.814	12.0652	11.6413	11.6097	11.4101	12.0939	11.3025	11.6968	11.6681
1870	11.7971	12.0261	11.6276	11.597	11.4018	12.0539	11.3126	11.6685	11.6408
1871	11.778	11.9867	11.6072	11.584	11.3915	12.0062	11.3214	11.6329	11.6134
1872	11.758	11.9438	11.5904	11.5675	11.3787	11.9636	11.3288	11.6009	11.5811
1873	11.7362	11.9	11.5693	11.5503	11.3644	11.9156	11.3349	11.5639	11.5482
1874	11.7147	11.8566	11.5509	11.532	11.3495	11.8728	11.3398	11.5308	11.5147
1875	11.6911	11.8109	11.529	11.5123	11.3327	11.8251	11.3434	11.4933	11.4791
1876	11.6664	11.7633	11.5073	11.4906	11.3143	11.778	11.3457	11.4559	11.4413
1877	11.6396	11.7132	11.4828	11.4672	11.2939	11.7268	11.3466	11.4148	11.4012
1878	11.6125	11.6637	11.4586	11.4431	11.273	11.6776	11.3461	11.3751	11.3612
1879	11.6032	11.6538	11.4518	11.437	11.2699	11.6672	11.3448	11.3698	11.3565
1880	11.6249	11.7204	11.4721	11.4716	11.2935	11.7188	11.3443	11.4158	11.4175
1881	11.704	11.9332	11.5088	11.5887	11.3337	11.8456	11.3471	11.4899	11.5777
1882	11.8623	12.2568	11.5603	11.7367	11.3887	12.0666	11.3556	11.5859	11.7765
1883	11.9091	12.2822	11.6164	11.7289	11.4475	12.1621	11.3689	11.6838	11.8047
1884	11.8888	12.2105	11.6498	11.7048	11.4825	12.155	11.3834	11.7348	11.7909
1885	11.9607	12.3028	11.7071	11.74	11.5265	12.2726	11.3985	11.8173	11.848
1886	11.9988	12.3444	11.77	11.7631	11.5593	12.3579	11.4151	11.8945	11.8816
1887	11.9834	12.3101	11.7895	11.7694	11.5676	12.3372	11.4318	11.9032	11.8764
1888	12.0468	12.3554	11.9497	11.7702	11.5757	12.5522	11.4489	12.0614	11.8648
1889	12.0225	12.2904	12.0223	11.7563	11.5666	12.5785	11.4667	12.1115	11.823
1890	11.9355	12.1447	11.8148	11.7272	11.5448	12.2381	11.4807	11.8524	11.7583
1891	11.9043	12.0751	11.7599	11.7035	11.5247	12.1304	11.4894	11.7633	11.7076
1892	11.8784	12.0212	11.7455	11.6836	11.5092	12.0809	11.4949	11.7292	11.6691
1893	11.8525	11.9705	11.7094	11.6627	11.4912	12.0129	11.4984	11.6733	11.6304
1894	11.8238	11.9158	11.6887	11.6386	11.4706	11.9622	11.5	11.6349	11.5882
1895	11.7952	11.8632	11.6558	11.6141	11.4489	11.9005	11.5001	11.5839	11.5463
1896	11.762	11.8024	11.6283	11.5848	11.4228	11.8423	11.4986	11.5372	11.4971
1897	11.7274	11.7406	11.5926	11.5538	11.3947	11.7753	11.4955	11.4812	11.4461
1898	11.6935	11.682	11.563	11.5233	11.3674	11.7182	11.4907	11.4345	11.398
1899	11.6576	11.6209	11.5277	11.4908	11.3378	11.6543	11.4844	11.3808	11.3471
1900	11.6186	11.5548	11.4922	11.455	11.3051	11.589	11.4765	11.3261	11.2917
1901	11.5782	11.4879	11.4534	11.4179	11.271	11.5203	11.467	11.2678	11.2351
1902	11.5357	11.4181	11.4139	11.3785	11.2347	11.4508	11.4557	11.2087	11.1758
1903	11.5269	11.5139	11.3968	11.4592	11.2225	11.4421	11.4442	11.1941	11.2657
1904	11.6338	11.9266	11.4234	11.7234	11.2551	11.6012	11.4374	11.2606	11.5863
1905	11.7738	12.2109	11.4645	11.8445	11.304	11.8019	11.4379	11.3488	11.7587
1906	11.9298	12.4271	11.512	11.8998	11.3573	12.0158	11.4447	11.4397	11.8525
1907	12.0726	12.5667	11.5676	11.9058	11.4161	12.2147	11.4563	11.5377	11.8913
1908	12.1751	12.5876	11.6188	11.8489	11.4667	12.3581	11.4706	11.6198	11.8511
1909	12.2649	12.6368	11.7234	11.8328	11.5056	12.5405	11.4866	11.7463	11.8442
1910	12.3235	12.6923	11.8929	11.8569	11.5461	12.7539	11.505	11.9407	11.8805
1911	12.3521	12.7248	12.0619	11.8911	11.5875	12.9291	11.5262	12.1316	11.928
1912	12.3021	12.6402	12.1304	11.8964	11.6053	12.9085	11.5484	12.1924	11.9243
1913	12.2477	12.5292	12.2196	11.8779	11.5964	12.9064	11.569	12.252	11.8745
1914	12.1546	12.3656	12.1248	11.8425	11.5738	12.6729	11.5858	12.1077	11.7996
1915	12.0927	12.2538	11.921	11.8136	11.5533	12.3657	11.5963	11.8541	11.7413
1916	12.0702	12.2082	11.8827	11.7972	11.5443	12.2917	11.6019	11.7965	11.7124
1917	12.0432	12.1647	11.8583	11.7831	11.5353	12.2347	11.6053	11.7603	11.6896
1918	12.0243	12.1323	11.8343	11.769	11.5264	12.1914	11.6075	11.7277	11.6681
1919	12.0029	12.0993	11.8164	11.7562	11.5178	12.1529	11.6089	11.7033	11.6492
1920	11.9836	12.0669	11.796	11.741	11.507	12.1154	11.6097	11.6752	11.6263
1921	11.9643	12.0367	11.7801	11.7279	11.4978	12.0827	11.61	11.6538	11.6073
1922	11.9509	12.0172	11.7675	11.7183	11.4923	12.0607	11.6098	11.6393	11.5954
1923	11.938	11.9993	11.7578	11.7102	11.488	12.0417	11.6094	11.6289	11.5862
1924	11.9273	11.9849	11.7489	11.7031	11.4847	12.0259	11.6089	11.62	11.5786
1925	11.917	11.9714	11.7417	11.6968	11.4822	12.0117	11.6083	11.6133	11.5725
1926	11.9054	11.9543	11.7323	11.6886	11.4777	11.9939	11.6075	11.6024	11.5624
1927	11.9293	12.1085	11.7488	11.8065	11.4993	12.0402	11.6081	11.64	11.708
1928	11.9565	12.1153	11.78	11.7854	11.536	12.1029	11.6109	11.704	11.7163
1929	11.9359	12.0404	11.7657	11.7403	11.5262	12.0633	11.6138	11.6787	11.6556
1930	11.9507	12.0826	11.782	11.7675	11.5467	12.0944	11.6165	11.7111	11.6991
1931	12.0427	12.2518	11.8398	11.8373	11.6082	12.2517	11.6216	11.8212	11.8211
1932	12.2278	12.523	11.896	11.9127	11.6665	12.502	11.6317	11.9213	11.9421
1933	12.2819	12.5864	11.9748	11.9361	11.719	12.6258	11.6463	12.0351	11.9957
1934	12.2106	12.5083	11.991	11.9591	11.7433	12.5405	11.662	12.0557	12.0232
1935	12.1771	12.4376	11.9699	11.9488	11.7376	12.4582	11.6758	12.0112	11.9904
1936	12.1637	12.3997	11.9654	11.9438	11.7351	12.4204	11.6873	11.9901	11.9691
1937	12.1505	12.3632	11.9564	11.9359	11.7313	12.3828	11.6968	11.966	11.9463
1938	12.1294	12.3136	11.9408	11.9201	11.7184	12.3333	11.7045	11.9301	11.9102
1939	12.1165	12.2834	11.9312	11.9112	11.7133	12.3023	11.7106	11.9095	11.8904
1940	12.1084	12.2661	11.9272	11.9073	11.7124	12.2849	11.7157	11.9005	11.8815
1941	12.1011	12.2508	11.9228	11.9034	11.712	12.269	11.7202	11.8924	11.8739
1942	12.0938	12.2364	11.9188	11.8996	11.7113	12.2544	11.7243	11.8851	11.8669
1943	12.0866	12.2222	11.9142	11.8955	11.7104	12.2397	11.728	11.8775	11.8598
1944	12.0791	12.2077	11.9097	11.8912	11.7091	12.225	11.7314	11.8698	11.8524
1945	12.0696	12.1892	11.9027	11.8847	11.7056	12.206	11.7344	11.8582	11.8411
1946	12.0582	12.167	11.894	11.8762	11.7001	12.1835	11.7369	11.8432	11.8264
1947	12.0458	12.1433	11.8841	11.8666	11.6935	12.1595	11.7388	11.8266	11.8102
1948	12.0313	12.1161	11.8722	11.8551	11.6848	12.132	11.7399	11.8069	11.7907
1949	12.0154	12.0867	11.8588	11.842	11.6747	12.1024	11.7403	11.785	11.7692
1950	11.9983	12.0558	11.8442	11.8277	11.6632	12.0712	11.7398	11.7616	11.746
1951	11.9846	12.0333	11.833	11.8168	11.6552	12.0483	11.7385	11.7455	11.7302
1952	12.0055	12.0851	11.8564	11.8405	11.6816	12.0999	11.7377	11.7957	11.7806
1953	12.0716	12.2538	11.9021	11.9306	11.7303	12.2213	11.7398	11.8863	11.9187
1954	12.0772	12.2491	11.9238	11.9245	11.7549	12.2463	11.7447	11.9271	11.9299
1955	12.0936	12.2708	11.9436	11.9361	11.7772	12.2776	11.7505	11.9615	11.9546
1956	12.1379	12.3542	11.9789	11.9776	11.8148	12.3543	11.7577	12.0238	12.0235
1957	12.1295	12.3299	11.9828	11.9745	11.8209	12.338	11.7658	12.0242	12.016
1958	12.1335	12.3332	11.989	11.9839	11.8292	12.3376	11.7735	12.0287	12.0241
1959	12.1379	12.3317	11.9959	11.9879	11.8383	12.3395	11.7807	12.0354	12.0276
1960	12.1605	12.3651	12.0304	12.0054	11.8561	12.3908	11.7882	12.0791	12.0532
1961	12.1679	12.3579	12.0872	12.0008	11.8558	12.4494	11.7962	12.1312	12.0395
1962	12.1296	12.2828	12.013	11.9782	11.8349	12.3188	11.8029	12.0263	11.9899
1963	12.1099	12.2392	11.9832	11.9627	11.8227	12.2586	11.8071	11.9779	11.9583
1964	12.0975	12.2119	11.9783	11.9518	11.8136	12.2375	11.8097	11.9626	11.9367
1965	12.083	12.1839	11.9597	11.9405	11.805	12.2012	11.8113	11.9346	11.917
1966	12.0693	12.1577	11.9512	11.9287	11.795	12.1788	11.8119	11.9179	11.8965
1967	12.0541	12.1304	11.9347	11.9163	11.7851	12.1469	11.8118	11.8933	11.8764
1968	12.0377	12.1006	11.9221	11.9018	11.7727	12.1194	11.8109	11.8718	11.8528
1969	12.0204	12.0705	11.905	11.8871	11.7602	12.0867	11.8092	11.8461	11.8297
1970	12.0042	12.0432	11.8917	11.8729	11.7481	12.0606	11.8068	11.8258	11.8082
1971	11.9872	12.0154	11.8757	11.8583	11.7357	12.0312	11.8037	11.8027	11.7866
1972	11.9689	11.9851	11.8598	11.842	11.7216	12.0015	11.8	11.779	11.7624
1973	11.9494	11.9534	11.8417	11.8248	11.7065	11.9688	11.7955	11.7526	11.7369
1974	11.9298	11.9222	11.8243	11.8073	11.6911	11.9379	11.7902	11.7276	11.7116
1975	11.9207	11.9143	11.8168	11.8004	11.6862	11.9293	11.7845	11.7224	11.7071
1976	11.9811	12.1342	11.85	11.9382	11.7221	12.0376	11.781	11.7936	11.89
1977	12.0408	12.2431	11.8996	11.9777	11.7751	12.1572	11.7819	11.8931	11.9791
1978	12.0688	12.2612	11.9397	11.9724	11.8175	12.226	11.7857	11.9691	12.0044
1979	12.1274	12.3652	11.9734	12.0191	11.853	12.317	11.7919	12.0287	12.0769
1980	12.0777	12.2505	11.952	11.9734	11.833	12.2296	11.798	11.9808	12.0018
1981	12.1567	12.3725	12.0095	12.0178	11.8815	12.366	11.8042	12.075	12.0815
1982	12.2289	12.4817	12.0834	12.0579	11.9244	12.5117	11.8131	12.181	12.151
1983	12.2304	12.4771	12.12	12.0681	11.937	12.5349	11.8239	12.2177	12.1598
1984	12.2084	12.4393	12.1001	12.0699	11.9411	12.4732	11.8342	12.1872	12.1532
1985	12.188	12.3864	12.1087	12.0551	11.9288	12.444	11.8429	12.1736	12.1157
1986	12.1569	12.3172	12.0552	12.0304	11.9066	12.3433	11.8492	12.0894	12.063
1987	12.1291	12.2594	12.0226	12.0102	11.8886	12.271	11.8529	12.0333	12.0214
1988	12.119	12.2366	12.017	11.9996	11.88	12.2535	11.8548	12.0188	12.0017
1989	12.1	12.2009	11.9965	11.9854	11.8679	12.2105	11.8557	11.9862	11.9763
1990	12.0875	12.1774	11.9873	11.9734	11.8578	12.1904	11.8557	11.9697	11.9566
1991	12.0692	12.1444	11.9689	11.9585	11.8448	12.1533	11.855	11.9411	11.9319
1992	12.054	12.1173	11.9561	11.9442	11.8325	12.1282	11.8537	11.9205	11.9094
1993	12.035	12.084	11.9378	11.9279	11.818	12.0926	11.8516	11.8922	11.8833
1994	12.0179	12.0549	11.9229	11.9121	11.8042	12.0647	11.8488	11.8692	11.8592
1995	11.998	12.021	11.9041	11.8945	11.7884	12.0295	11.8454	11.8407	11.832
1996	11.9781	11.9875	11.886	11.876	11.7718	11.9967	11.8411	11.8133	11.804
1997	11.9575	11.9538	11.8668	11.8574	11.7551	11.9622	11.8361	11.785	11.7764
1998	11.9368	11.9206	11.8478	11.8383	11.7379	11.9293	11.8303	11.7574	11.7486
[truncated: 6,762 more rows]

## Sheet: COMBO 3
TIME	TOP_S (°C)	TOP_SE (°C)	TOP_W (°C)	TOP_E (°C)	TOP_N(°C)	TOP_SW (°C)	TOP_CENTRAL (°C)	TOP_NW (°C)	TOP_NE (°C)
0	10.106	10.1664	9.94417	9.92513	9.81796	10.1836	9.82454	9.91173	9.89422
1	10.1225	10.2103	9.96435	9.94623	9.84067	10.2265	9.82762	9.95525	9.93867
2	10.1561	10.2893	10.0007	9.98286	9.8787	10.3055	9.83241	10.0295	10.0131
3	10.1602	10.2961	10.0076	9.99044	9.88756	10.3116	9.83867	10.0399	10.0241
4	10.161	10.2925	10.0108	9.9939	9.89221	10.3078	9.84518	10.0404	10.0249
5	10.162	10.2903	10.0144	9.99797	9.89746	10.3051	9.85153	10.0423	10.0272
6	10.1614	10.284	10.016	9.99987	9.90052	10.2986	9.85757	10.0403	10.0254
7	10.1601	10.2775	10.017	10.0013	9.90312	10.2917	9.86323	10.0379	10.0234
8	10.165	10.2852	10.024	10.0086	9.91153	10.2992	9.86866	10.048	10.0337
9	10.2036	10.3697	10.0552	10.05	9.94409	10.3722	9.87499	10.1069	10.1041
10	10.2323	10.4271	10.0917	10.0805	9.98174	10.4365	9.88316	10.1742	10.1645
11	10.2444	10.4423	10.1079	10.0944	9.99898	10.4547	9.89256	10.1969	10.1843
12	10.4955	10.8055	10.1679	10.1745	10.0582	10.795	9.90535	10.3027	10.313
13	10.5551	10.9	10.2502	10.2214	10.115	10.9301	9.92305	10.4261	10.3959
14	10.5621	10.9063	10.3212	10.2565	10.1514	10.9776	9.94328	10.5125	10.4409
15	10.5108	10.8398	10.3089	10.2814	10.1733	10.8677	9.9633	10.491	10.4628
16	10.5023	10.7991	10.3294	10.2853	10.1791	10.8447	9.98164	10.4936	10.4476
17	10.4983	10.7718	10.3174	10.2861	10.1795	10.8029	9.9982	10.4597	10.4282
18	10.4798	10.7314	10.3122	10.2902	10.1855	10.7508	10.0129	10.4405	10.4207
19	10.4928	10.7388	10.3235	10.2972	10.1929	10.7636	10.0265	10.446	10.4209
20	10.4835	10.7158	10.3226	10.3014	10.1986	10.7345	10.0392	10.4366	10.4175
21	10.4905	10.7171	10.3298	10.3065	10.2045	10.7386	10.0512	10.4388	10.4169
22	10.4837	10.6974	10.3287	10.3083	10.2077	10.7156	10.0626	10.4292	10.4107
23	10.4864	10.6931	10.3326	10.3112	10.2116	10.7126	10.0735	10.4275	10.4076
24	10.4814	10.6772	10.3319	10.3122	10.2139	10.6947	10.0837	10.4194	10.4014
25	10.4791	10.6642	10.3313	10.3114	10.214	10.6824	10.0933	10.4107	10.3921
26	10.4694	10.638	10.3249	10.306	10.21	10.6549	10.1022	10.3921	10.3748
27	10.4603	10.6126	10.3178	10.2989	10.204	10.6298	10.1101	10.3724	10.355
28	10.4488	10.5845	10.3091	10.291	10.1973	10.6009	10.117	10.3514	10.3347
29	10.4373	10.5571	10.2997	10.2817	10.1892	10.5735	10.123	10.3299	10.3133
30	10.4232	10.526	10.2882	10.2707	10.1795	10.5418	10.1279	10.3056	10.2895
31	10.407	10.4911	10.2742	10.2569	10.1669	10.5068	10.1318	10.2773	10.2613
32	10.3979	10.4742	10.2674	10.2506	10.1619	10.4895	10.1348	10.2652	10.2496
33	10.5005	10.7152	10.2932	10.3589	10.1891	10.6368	10.1394	10.3176	10.3959
34	10.685	11.0598	10.3378	10.4827	10.2345	10.8918	10.1492	10.4014	10.5695
35	10.741	11.105	10.3919	10.4883	10.2878	10.9957	10.1638	10.4955	10.6052
36	10.6385	10.9249	10.4235	10.4633	10.3187	10.8841	10.1789	10.5419	10.5829
37	10.6188	10.8719	10.427	10.4601	10.3224	10.8404	10.1924	10.5323	10.564
38	10.5997	10.8085	10.4091	10.4388	10.3053	10.781	10.2036	10.4821	10.5098
39	10.6079	10.8232	10.4295	10.4558	10.3267	10.7995	10.2135	10.5132	10.5371
40	10.6243	10.8294	10.4505	10.4534	10.3274	10.8319	10.2231	10.5282	10.5259
41	10.5884	10.7559	10.4206	10.4349	10.3122	10.745	10.2316	10.4707	10.4816
42	10.5841	10.7459	10.4177	10.4359	10.3159	10.7296	10.2384	10.4641	10.4806
43	10.5806	10.7348	10.4202	10.434	10.3167	10.7234	10.2445	10.463	10.4745
44	10.5777	10.7288	10.4195	10.4349	10.3199	10.7149	10.2502	10.4607	10.4747
45	10.5752	10.7213	10.4215	10.4343	10.3215	10.7104	10.2555	10.4606	10.4716
46	10.573	10.7162	10.4216	10.435	10.3243	10.7041	10.2606	10.4594	10.4715
47	10.5708	10.7099	10.423	10.4347	10.3261	10.6997	10.2654	10.459	10.4694
48	10.5687	10.7048	10.4233	10.4351	10.3283	10.6941	10.2699	10.4579	10.4687
49	10.5666	10.6988	10.4241	10.4349	10.3298	10.6893	10.2742	10.4569	10.4665
50	10.5643	10.6932	10.4241	10.4348	10.3314	10.6836	10.2783	10.4552	10.465
51	10.5628	10.689	10.4252	10.4352	10.3334	10.6801	10.2821	10.4553	10.4643
52	10.5608	10.6839	10.4253	10.4351	10.3348	10.6751	10.2857	10.4539	10.4628
53	10.5583	10.6778	10.4251	10.4344	10.3356	10.6695	10.2891	10.4518	10.4602
54	10.5566	10.6739	10.4255	10.4345	10.3371	10.6657	10.2923	10.4513	10.4596
55	10.5543	10.6684	10.4252	10.4339	10.3379	10.6605	10.2952	10.4494	10.4574
56	10.5566	10.6737	10.4295	10.438	10.3432	10.666	10.2981	10.457	10.4648
57	10.5716	10.7073	10.4464	10.4545	10.361	10.6999	10.3014	10.4898	10.4973
58	10.6336	10.8379	10.4896	10.5115	10.4051	10.8148	10.3066	10.5739	10.5971
59	10.7295	11.0101	10.5405	10.5759	10.4561	10.9717	10.3155	10.6683	10.7068
60	10.7927	11.1007	10.5862	10.6098	10.5012	11.0762	10.3277	10.7452	10.7698
61	10.7433	11.0149	10.5913	10.6069	10.5056	11.0002	10.3407	10.7369	10.7518
62	10.7746	11.0608	10.6274	10.6367	10.5359	11.0533	10.3534	10.7873	10.7949
63	10.7803	11.0608	10.6367	10.6484	10.5491	11.0506	10.3662	10.7936	10.804
64	10.8305	11.102	10.7041	10.6532	10.5547	11.1626	10.3792	10.8572	10.7966
65	10.795	11.0394	10.6619	10.65	10.5529	11.0554	10.3916	10.7925	10.7763
66	10.7739	10.9949	10.6437	10.6481	10.5521	10.9898	10.402	10.7555	10.7606
67	10.7855	11.0028	10.6568	10.6518	10.557	11.0092	10.4111	10.7665	10.7601
68	10.7727	10.9745	10.6465	10.6499	10.5562	10.9704	10.4196	10.7445	10.7485
69	10.7763	10.9716	10.6518	10.6499	10.5575	10.9741	10.4273	10.7453	10.7428
70	10.7655	10.9465	10.6432	10.6458	10.5545	10.9433	10.4344	10.726	10.7291
71	10.7643	10.9373	10.6437	10.6435	10.5534	10.9378	10.4408	10.7207	10.7203
72	10.7542	10.9138	10.6356	10.6379	10.5489	10.9112	10.4466	10.7028	10.7054
73	10.7465	10.8931	10.6296	10.6304	10.5425	10.8924	10.4516	10.6869	10.6876
74	10.7331	10.8633	10.618	10.6202	10.5335	10.861	10.4558	10.6631	10.6654
75	10.721	10.836	10.6076	10.609	10.5235	10.8348	10.4591	10.6412	10.6425
76	10.7052	10.8031	10.5936	10.5958	10.5115	10.8009	10.4614	10.6143	10.6165
77	10.6894	10.7708	10.5796	10.5813	10.4983	10.7692	10.4628	10.5877	10.5893
78	10.6709	10.7346	10.5629	10.5651	10.4832	10.7325	10.4632	10.5575	10.5596
79	10.6517	10.6979	10.5455	10.5474	10.4668	10.6961	10.4625	10.5267	10.5285
80	10.6392	10.6783	10.5347	10.5369	10.4576	10.6762	10.461	10.511	10.5131
81	10.645	10.7003	10.5422	10.5443	10.4662	10.6984	10.4595	10.5324	10.5343
82	10.6575	10.7357	10.5563	10.5585	10.4815	10.7336	10.459	10.5658	10.5679
83	10.7545	10.9195	10.5974	10.6214	10.5231	10.8926	10.4611	10.6499	10.6768
84	10.8269	11.037	10.6405	10.6576	10.5659	11.0181	10.4669	10.7318	10.7508
85	10.8121	11.0194	10.6682	10.6719	10.5894	11.0166	10.4749	10.7738	10.7767
86	11.0613	11.3214	10.8068	10.7016	10.6164	11.4423	10.4863	10.9399	10.8189
87	11.1298	11.3905	10.9179	10.7171	10.6317	11.6196	10.5024	11.0577	10.8282
88	10.9798	11.1825	10.8448	10.7186	10.6316	11.3219	10.5178	10.9488	10.8086
89	10.9102	11.0634	10.7669	10.7041	10.6184	11.1256	10.5287	10.8289	10.766
90	10.8848	11.0144	10.7528	10.6973	10.612	11.0668	10.536	10.7972	10.7442
91	10.8713	10.9846	10.739	10.6886	10.6048	11.0309	10.5412	10.7703	10.7235
92	10.8499	10.9455	10.7247	10.6779	10.595	10.9878	10.545	10.7429	10.7001
93	10.8352	10.9178	10.7109	10.6673	10.5858	10.9569	10.5475	10.719	10.6793
94	10.8137	10.8789	10.6942	10.6531	10.5726	10.9157	10.549	10.6894	10.6522
95	10.7941	10.843	10.6761	10.6373	10.5582	10.8777	10.5492	10.6587	10.6235
96	10.7706	10.8014	10.6563	10.6194	10.5415	10.8345	10.5484	10.6253	10.5918
97	10.7468	10.7587	10.6343	10.599	10.5225	10.7903	10.5463	10.5887	10.5567
98	10.7181	10.7076	10.6086	10.5748	10.4995	10.7379	10.543	10.5458	10.515
99	10.6878	10.654	10.5804	10.5479	10.474	10.6832	10.5382	10.4994	10.4698
100	10.6555	10.5984	10.5507	10.5194	10.4469	10.6265	10.532	10.4517	10.4231
101	10.6218	10.5412	10.5191	10.4889	10.4178	10.5684	10.5243	10.4018	10.3742
102	10.5849	10.479	10.4846	10.4553	10.3857	10.5053	10.515	10.3477	10.3209
103	10.5458	10.4139	10.4477	10.4193	10.3511	10.4395	10.5042	10.2905	10.2645
104	10.523	10.3878	10.4271	10.3995	10.3328	10.4128	10.4922	10.2681	10.2428
105	10.6449	10.6983	10.4385	10.5309	10.3464	10.5871	10.4826	10.3084	10.4193
106	10.8266	11.0461	10.4752	10.644	10.3843	10.8488	10.4791	10.3913	10.5888
107	11.0312	11.327	10.5243	10.6941	10.432	11.1339	10.4825	10.4867	10.6803
108	11.0975	11.3512	10.5739	10.6703	10.4771	11.2462	10.4905	10.5726	10.6781
109	11.2383	11.4748	10.674	10.6667	10.5112	11.4923	10.5015	10.7006	10.6836
110	11.3365	11.5869	10.822	10.6957	10.5342	11.7396	10.5161	10.8676	10.7148
111	11.3243	11.5415	10.9414	10.7063	10.5499	11.8157	10.5331	10.9904	10.7158
112	11.2382	11.4067	10.9532	10.7071	10.5499	11.6867	10.5492	10.9758	10.6948
113	11.0526	11.137	10.7811	10.6821	10.5313	11.2421	10.5599	10.7415	10.6353
114	11.0085	11.0675	10.7403	10.6722	10.5236	11.1314	10.5645	10.6774	10.6127
115	10.9794	11.0193	10.7319	10.6571	10.5137	11.0911	10.5662	10.6598	10.5872
116	10.9422	10.9629	10.6992	10.6398	10.4991	11.0159	10.5659	10.6111	10.5573
117	10.9132	10.9178	10.684	10.6212	10.4847	10.9759	10.5642	10.5869	10.5282
118	10.8792	10.8669	10.655	10.6011	10.4674	10.9146	10.561	10.5448	10.4963
119	10.8478	10.818	10.6335	10.5784	10.4483	10.8682	10.5567	10.512	10.4613
120	10.8128	10.7642	10.6035	10.5539	10.4265	10.8082	10.551	10.4678	10.423
121	10.7822	10.7187	10.5805	10.5308	10.4065	10.7637	10.5443	10.435	10.3895
122	10.7503	10.6723	10.5533	10.5072	10.3855	10.7135	10.5365	10.3974	10.3555
123	10.7164	10.6206	10.5255	10.4799	10.3609	10.6618	10.5277	10.357	10.3152
124	10.6804	10.5657	10.494	10.4508	10.3343	10.6044	10.5177	10.3115	10.2721
125	10.6446	10.5117	10.4634	10.4209	10.3069	10.5502	10.5066	10.2678	10.2288
126	10.6074	10.4559	10.4303	10.3896	10.278	10.4927	10.4942	10.221	10.1836
127	10.5685	10.3972	10.3959	10.3559	10.2467	10.4334	10.4807	10.172	10.1352
128	10.5407	10.365	10.3721	10.3334	10.2264	10.4	10.4663	10.1459	10.1103
129	10.7083	10.7876	10.3941	10.5154	10.2514	10.641	10.4552	10.2092	10.3554
130	10.7902	10.9334	10.4297	10.5515	10.2894	10.7871	10.4501	10.2921	10.4384
131	10.8144	10.9313	10.4695	10.5339	10.3301	10.8569	10.4485	10.3755	10.4501
132	10.9729	11.1373	10.5063	10.5619	10.3659	11.0751	10.4501	10.4457	10.508
133	10.9183	11.0496	10.5489	10.5563	10.3907	11.045	10.454	10.5078	10.5127
134	10.9199	11.0532	10.5996	10.5736	10.4074	11.0865	10.4583	10.5712	10.5378
135	10.8908	10.9993	10.6026	10.5672	10.4073	11.0429	10.4623	10.5647	10.5211
136	10.835	10.9044	10.5875	10.5498	10.3913	10.9486	10.4646	10.525	10.4805
137	10.7769	10.7931	10.5276	10.5116	10.3585	10.8115	10.4639	10.4243	10.4057
138	10.73	10.716	10.4958	10.4872	10.3365	10.7243	10.46	10.3704	10.3619
139	10.7114	10.685	10.4804	10.4676	10.3214	10.6981	10.4543	10.3471	10.3338
140	10.6797	10.641	10.4589	10.4497	10.3061	10.6493	10.4475	10.3179	10.3093
141	10.6601	10.6134	10.4431	10.4316	10.2916	10.6247	10.4399	10.2975	10.2861
142	10.6316	10.5741	10.4222	10.4125	10.2751	10.5829	10.4317	10.2698	10.2607
143	10.609	10.5424	10.4036	10.3927	10.2584	10.5528	10.4229	10.2454	10.2349
144	10.5827	10.5067	10.3833	10.3733	10.2415	10.5157	10.4135	10.2192	10.2099
145	10.5597	10.4753	10.3641	10.3535	10.2244	10.4852	10.4037	10.1948	10.1848
146	10.5348	10.4423	10.3441	10.3341	10.2073	10.4514	10.3933	10.1698	10.1604
147	10.5119	10.4122	10.325	10.3147	10.1903	10.4217	10.3826	10.1462	10.1365
148	10.486	10.3766	10.3033	10.2933	10.1711	10.3857	10.3713	10.1181	10.1088
149	10.4604	10.341	10.2811	10.271	10.1511	10.3503	10.3595	10.0893	10.0798
150	10.4351	10.3074	10.2596	10.2497	10.1318	10.3165	10.3472	10.0624	10.0531
151	10.4102	10.2748	10.238	10.2281	10.1123	10.2839	10.3344	10.0359	10.0265
152	10.3925	10.2591	10.2237	10.2139	10.1001	10.268	10.3213	10.0244	10.0152
153	10.445	10.4055	10.2341	10.2727	10.1124	10.3595	10.3097	10.0615	10.1074
154	10.6447	10.81	10.2733	10.416	10.1528	10.6459	10.3035	10.1502	10.3144
155	10.6012	10.7147	10.3141	10.3797	10.1939	10.6406	10.3018	10.2344	10.3088
156	10.566	10.6465	10.3405	10.3678	10.2206	10.6205	10.301	10.2864	10.3127
157	10.6737	10.798	10.3784	10.3958	10.243	10.7829	10.3016	10.3448	10.36
158	10.6285	10.7355	10.3919	10.3972	10.2556	10.7351	10.3034	10.3646	10.3652
159	10.5793	10.6581	10.3664	10.386	10.2409	10.64	10.3041	10.3162	10.3343
160	10.5498	10.587	10.3423	10.356	10.2183	10.5759	10.3026	10.2656	10.277
161	10.5193	10.5325	10.3194	10.3355	10.1972	10.5177	10.2991	10.2222	10.237
162	10.4968	10.4892	10.3012	10.3137	10.1807	10.4786	10.2939	10.1915	10.2022
163	10.4763	10.4607	10.2863	10.2998	10.1676	10.4484	10.2877	10.1701	10.1824
164	10.4574	10.4312	10.2712	10.2826	10.1542	10.4213	10.2808	10.1494	10.1594
165	10.4371	10.4034	10.2555	10.2672	10.1402	10.3928	10.2733	10.1282	10.1388
166	10.4167	10.3727	10.2386	10.249	10.125	10.3636	10.2653	10.1052	10.1144
167	10.3966	10.3453	10.2223	10.2327	10.1104	10.3359	10.2569	10.084	10.0934
168	10.3755	10.3147	10.2046	10.2141	10.0943	10.3062	10.2481	10.0603	10.0688
169	10.3528	10.2818	10.1853	10.1946	10.0766	10.2734	10.2387	10.0339	10.0424
170	10.3285	10.2451	10.164	10.1728	10.0569	10.2373	10.2287	10.0041	10.012
171	10.3028	10.2069	10.1415	10.1501	10.036	10.1992	10.2181	9.97259	9.98037
172	10.2762	10.167	10.1178	10.1259	10.0139	10.1597	10.2068	9.93951	9.94688
173	10.2483	10.1258	10.0929	10.1008	9.9906	10.1186	10.1947	9.90491	9.91213
174	10.2195	10.0831	10.0668	10.0744	9.96612	10.0762	10.1818	9.86887	9.87578
175	10.1895	10.0391	10.0396	10.047	9.94051	10.0324	10.1681	9.83147	9.83823
176	10.1676	10.0144	10.0204	10.0275	9.92291	10.0079	10.1539	9.8112	9.81772
177	10.1632	10.0294	10.0186	10.0255	9.92259	10.0231	10.14	9.8262	9.83257
178	10.2388	10.2063	10.0445	10.0879	9.94968	10.1585	10.1285	9.8944	9.94232
179	10.3434	10.3972	10.0789	10.1404	9.98437	10.3289	10.1215	9.97285	10.0414
180	10.353	10.4089	10.1097	10.1423	10.0145	10.3749	10.118	10.0367	10.071
181	10.3018	10.3452	10.1208	10.1434	10.0253	10.3237	10.1155	10.0582	10.0799
182	10.3569	10.4164	10.1566	10.1539	10.0368	10.4239	10.1137	10.1068	10.0995
183	10.332	10.3789	10.1507	10.1492	10.0343	10.385	10.1124	10.095	10.0891
184	10.3757	10.4119	10.2235	10.1383	10.0247	10.5119	10.1115	10.1649	10.0648
185	10.2944	10.2836	10.1331	10.1081	9.99682	10.3145	10.1093	10.0357	10.0046
186	10.2422	10.1992	10.0851	10.0853	9.97563	10.1976	10.1041	9.96193	9.96338
187	10.2378	10.1896	10.0836	10.0698	9.96221	10.205	10.097	9.95738	9.94202
188	10.2017	10.1366	10.0511	10.0502	9.94425	10.1359	10.0891	9.9123	9.91283
189	10.1886	10.117	10.0407	10.0322	9.92811	10.126	10.0803	9.89774	9.88884
190	10.1569	10.0705	10.0122	10.0107	9.90826	10.0707	10.0708	9.85849	9.85805
191	10.137	10.0408	9.99485	9.9893	9.88864	10.0464	10.0606	9.8343	9.82878
192	10.1064	9.99535	9.96703	9.96535	9.86634	9.99613	10.0497	9.79577	9.79485
193	10.0813	9.958	9.94453	9.94076	9.84344	9.96164	10.0379	9.76427	9.76067
194	10.0517	9.91527	9.91753	9.91593	9.82024	9.91623	10.0255	9.72787	9.72681
195	10.0251	9.8774	9.89338	9.89072	9.79668	9.87987	10.0123	9.69557	9.69312
196	9.99495	9.8343	9.86565	9.86424	9.7718	9.83525	9.99842	9.65855	9.65752
197	9.966	9.79334	9.83905	9.83712	9.7463	9.79508	9.98381	9.62322	9.62148
198	9.93385	9.74715	9.80926	9.80805	9.71882	9.74802	9.96842	9.58316	9.58223
199	9.9016	9.70095	9.77929	9.77785	9.69022	9.70221	9.95222	9.54287	9.5416
200	9.87838	9.67683	9.75834	9.75733	9.67127	9.67759	9.93548	9.52221	9.52141
201	9.85998	9.66318	9.7421	9.74101	9.65646	9.66413	9.91872	9.51081	9.50985
202	9.96509	9.90125	9.76501	9.82384	9.68075	9.8341	9.90443	9.57603	9.64321
203	10.0414	10.0453	9.80161	9.86038	9.71751	9.9785	9.89477	9.66235	9.72933
204	10.1465	10.1771	9.83192	9.86997	9.74651	10.1363	9.88928	9.72667	9.76777
205	10.1271	10.1663	9.87083	9.88412	9.7714	10.1544	9.88644	9.79269	9.80481
206	10.0689	10.0894	9.88056	9.88463	9.77788	10.0889	9.88408	9.80718	9.80787
207	10.0343	10.0316	9.85547	9.87044	9.76186	10.0179	9.88055	9.76258	9.77637
208	9.97976	9.92285	9.81712	9.82915	9.72503	9.9125	9.87468	9.68741	9.69794
209	9.95361	9.87443	9.79076	9.80388	9.69992	9.86243	9.86638	9.64128	9.65337
210	9.92255	9.82567	9.76951	9.7808	9.68026	9.81578	9.85649	9.60976	9.61982
211	9.90241	9.79858	9.75055	9.76226	9.6627	9.78793	9.84561	9.58458	9.59532
212	9.87873	9.76805	9.73349	9.74407	9.64718	9.75868	9.83415	9.56466	9.57418
213	9.85828	9.74236	9.71497	9.72564	9.63006	9.73268	9.82227	9.54202	9.5518
214	9.83512	9.71259	9.69663	9.70657	9.61317	9.7037	9.81003	9.52026	9.52928
215	9.81482	9.68797	9.67857	9.68846	9.59648	9.67901	9.7975	9.49922	9.50829
216	9.79239	9.6596	9.6599	9.66929	9.57919	9.65115	9.78468	9.47723	9.4858
217	9.76978	9.63014	9.63961	9.64889	9.56023	9.62173	9.77154	9.45211	9.46063
218	9.74586	9.59856	9.6188	9.62772	9.54075	9.59051	9.75801	9.42635	9.43452
219	9.722	9.56716	9.59726	9.60603	9.5205	9.55919	9.74406	9.39949	9.40756
220	9.69718	9.53435	9.57515	9.58366	9.49969	9.52665	9.72967	9.37201	9.37983
221	9.67061	9.49791	9.55083	9.55919	9.47665	9.49032	9.71478	9.34054	9.34824
222	9.6426	9.4591	9.52528	9.53343	9.45238	9.45171	9.69929	9.30724	9.31474
223	9.61542	9.42294	9.50029	9.50829	9.42866	9.41567	9.68321	9.27583	9.28322
224	9.59851	9.41079	9.48565	9.49347	9.41526	9.40368	9.66691	9.26595	9.27318
225	9.68635	9.64328	9.50068	9.58976	9.43148	9.54378	9.65287	9.31418	9.41386
226	9.73887	9.75094	9.53049	9.61893	9.4621	9.65248	9.6429	9.38696	9.48584
227	9.74727	9.75697	9.56186	9.61455	9.49366	9.70236	9.63586	9.45727	9.51237
228	9.76485	9.79791	9.58973	9.63247	9.52135	9.75551	9.63082	9.51648	9.55924
229	9.79812	9.83919	9.6133	9.63826	9.53676	9.81807	9.62748	9.55637	9.57792
230	9.75592	9.78279	9.60352	9.634	9.53153	9.75504	9.62446	9.53858	9.56663
231	9.72385	9.72025	9.58498	9.61335	9.51513	9.69476	9.62021	9.50204	9.52792
232	9.79194	9.7948	9.6635	9.60673	9.50903	9.8657	9.61604	9.58678	9.5161
233	9.70928	9.66759	9.58104	9.57633	9.4819	9.67881	9.61122	9.4708	9.45969
234	9.66929	9.60271	9.53836	9.55387	9.46054	9.58751	9.60379	9.40612	9.42142
235	9.65777	9.58428	9.53377	9.537	9.44619	9.58392	9.5949	9.39885	9.39946
236	9.62893	9.54326	9.50465	9.51804	9.42854	9.52996	9.58525	9.35974	9.37309
237	9.61356	9.52235	9.49407	9.50058	9.41315	9.51762	9.57499	9.34669	9.35169
238	9.58794	9.48684	9.46928	9.48118	9.39514	9.47523	9.56426	9.31444	9.3261
239	9.56862	9.4601	9.45352	9.46163	9.37737	9.45329	9.55305	9.29417	9.30124
240	9.54241	9.42257	9.4287	9.43968	9.35683	9.41207	9.54135	9.26099	9.27157
241	9.51783	9.38622	9.40696	9.41585	9.33462	9.3784	9.52904	9.23096	9.23901
242	9.49166	9.34951	9.38246	9.39286	9.31305	9.33971	9.51611	9.19881	9.20871
243	9.46715	9.31566	9.36039	9.36961	9.29133	9.30738	9.50262	9.17027	9.17876
244	9.44036	9.27851	9.33538	9.34538	9.2685	9.26919	9.48858	9.1378	9.14724
245	9.41414	9.24246	9.31134	9.32066	9.24523	9.23401	9.47398	9.1068	9.11544
246	9.38634	9.20418	9.28535	9.29505	9.22101	9.19521	9.4588	9.07326	9.08237
247	9.3585	9.16609	9.25953	9.26882	9.19619	9.15764	9.44302	9.04008	9.04871
248	9.36613	9.22171	9.2482	9.28925	9.18645	9.17709	9.42752	9.03674	9.08154
249	9.49602	9.54522	9.26902	9.42514	9.20847	9.36999	9.41555	9.09475	9.27038
250	9.54172	9.61738	9.30772	9.43576	9.24812	9.47577	9.4084	9.18261	9.32493
251	9.61979	9.72249	9.34738	9.45478	9.28725	9.60927	9.40488	9.26507	9.37908
252	9.82135	9.98481	9.38566	9.48836	9.32257	9.87826	9.40566	9.33542	9.44269
253	9.86347	10.0152	9.45999	9.49139	9.35895	9.99238	9.41034	9.44173	9.46541
254	9.77871	9.92444	9.50119	9.51962	9.38502	9.91625	9.41622	9.49938	9.50806
255	9.78037	9.90764	9.5395	9.52199	9.39193	9.93916	9.42183	9.53544	9.50445
256	9.73055	9.82109	9.52086	9.50902	9.37972	9.84447	9.42614	9.49183	9.46872
257	9.6575	9.69323	9.45861	9.4786	9.3536	9.67788	9.42734	9.38961	9.40528
258	9.62871	9.63696	9.43542	9.45662	9.33359	9.61899	9.4254	9.34453	9.36283
259	9.5981	9.58472	9.41443	9.43597	9.31656	9.56582	9.42148	9.30938	9.32862
260	9.57141	9.53986	9.39257	9.41413	9.29696	9.52062	9.4161	9.27365	9.29324
261	9.54115	9.49089	9.36932	9.39076	9.27666	9.47156	9.4095	9.23772	9.25738
262	9.51249	9.44492	9.34504	9.36629	9.25446	9.42567	9.40179	9.20051	9.2201
263	9.47997	9.39265	9.31801	9.33903	9.22989	9.37354	9.393	9.15947	9.17892
264	9.44728	9.34028	9.28934	9.31012	9.20321	9.32135	9.38311	9.11607	9.13532
265	9.41133	9.28254	9.25794	9.27847	9.174	9.26382	9.37204	9.06874	9.08778
266	9.37244	9.21919	9.22277	9.24303	9.14076	9.2007	9.35969	9.01502	9.03384
267	9.32801	9.14556	9.18233	9.20233	9.10237	9.1273	9.34585	8.95246	8.97105
268	9.28154	9.06943	9.13937	9.15911	9.06134	9.05139	9.33033	8.88675	8.9051
269	9.2339	8.99344	9.09536	9.11485	9.01933	8.97564	9.31311	8.82121	8.83933
270	9.18334	8.91316	9.04816	9.0674	8.97408	8.8956	9.29418	8.75123	8.76912
271	9.13077	8.83092	8.999	9.01798	8.92689	8.81359	9.27349	8.67939	8.69704
272	9.12619	8.87745	8.96851	9.0319	8.89847	8.80959	9.25222	8.6467	8.71492
273	9.17283	9.01681	8.96928	9.0779	8.90131	8.89768	9.23285	8.67592	8.79558
274	9.30673	9.28601	8.98618	9.15869	8.91943	9.0962	9.21792	8.731	8.92158
275	9.49514	9.56904	9.00651	9.20775	8.93869	9.34923	9.20887	8.78167	9.00252
276	9.57734	9.62022	9.04297	9.17483	8.97103	9.48394	9.20438	8.85515	8.99264
277	9.46109	9.46052	9.08801	9.16404	8.99684	9.39115	9.20118	8.93019	9.00061
278	9.36675	9.33821	9.08795	9.1597	8.9967	9.27444	9.19678	8.93079	8.99553
279	9.31317	9.24395	9.05509	9.12924	8.97206	9.17682	9.19013	8.87377	8.94182
280	9.33962	9.24705	9.11251	9.09841	8.94564	9.27961	9.18222	8.92026	8.88853
281	9.24716	9.10553	9.0197	9.05629	8.90867	9.07947	9.17245	8.78988	8.81655
282	9.17978	8.99908	8.96148	9.01632	8.8728	8.94855	9.15924	8.70193	8.75312
283	9.15525	8.96309	8.94485	8.98612	8.84692	8.92847	9.14386	8.67878	8.71416
284	9.10913	8.90166	8.90605	8.95599	8.82046	8.85549	9.1273	8.62973	8.67649
285	9.08018	8.86344	8.88356	8.92554	8.79371	8.82674	9.10979	8.6019	8.63938
286	9.03855	8.80849	8.84797	8.89417	8.76562	8.76596	9.09153	8.55754	8.60064
287	9.00481	8.76311	8.8197	8.86119	8.73589	8.72615	9.07248	8.52167	8.55938
288	8.96333	8.70686	8.78338	8.82679	8.70447	8.66704	9.05263	8.47522	8.51561
289	8.92874	8.66229	8.75355	8.79408	8.67467	8.62582	9.03202	8.43892	8.4761
290	8.89048	8.61317	8.7198	8.76106	8.64437	8.57543	9.01076	8.39807	8.4364
291	8.85466	8.56751	8.68821	8.72761	8.61357	8.53186	8.98885	8.35999	8.39632
292	8.8166	8.51894	8.65417	8.69368	8.58215	8.48284	8.96632	8.31898	8.35567
293	8.77959	8.47191	8.62097	8.6592	8.55011	8.43721	8.94316	8.27906	8.31442
294	8.74116	8.42311	8.58619	8.62421	8.51747	8.3884	8.91936	8.23731	8.27261
295	8.70306	8.37495	8.55159	8.58866	8.4842	8.34123	8.89492	8.19586	8.23021
296	8.67619	8.35318	8.52806	8.56477	8.46249	8.31967	8.8702	8.17775	8.21185
297	8.66707	8.37045	8.52207	8.55803	8.45779	8.3377	8.84614	8.19436	8.22773
298	8.76656	8.60492	8.53867	8.63639	8.47555	8.50182	8.8252	8.25267	8.35641
299	8.92598	8.88651	8.57121	8.70427	8.50757	8.74341	8.80997	8.33396	8.47792
300	9.07656	9.06525	8.60468	8.70569	8.53788	8.96109	8.80047	8.40569	8.51086
301	9.22593	9.22975	8.68838	8.70597	8.56344	9.22242	8.79588	8.52253	8.53073
302	9.16216	9.1659	8.76321	8.7298	8.58779	9.21726	8.79438	8.62375	8.57307
303	9.12394	9.11426	8.81263	8.73916	8.5955	9.2087	8.79359	8.67848	8.58442
304	9.13622	9.09762	8.88379	8.72211	8.58124	9.28956	8.79291	8.73766	8.54586
305	8.97576	8.87243	8.73178	8.69293	8.55382	8.9202	8.78928	8.53467	8.48673
306	8.91675	8.77763	8.67238	8.66424	8.5285	8.78503	8.78075	8.44525	8.43792
307	8.89168	8.74357	8.66454	8.64496	8.51148	8.76478	8.76969	8.43349	8.41244
308	8.85361	8.69463	8.62853	8.62432	8.49385	8.69688	8.75743	8.38924	8.38702
309	8.82761	8.66262	8.61403	8.60356	8.47541	8.67316	8.74431	8.37231	8.36201
310	8.79418	8.62084	8.58382	8.58186	8.45638	8.62115	8.73059	8.33639	8.33613
311	8.7671	8.58756	8.56496	8.55988	8.43666	8.59234	8.71634	8.31443	8.3099
312	8.73577	8.54828	8.5373	8.5371	8.41627	8.54733	8.70165	8.28158	8.28261
313	8.70676	8.51112	8.51457	8.51294	8.39426	8.51246	8.68648	8.25388	8.25278
314	8.67487	8.46952	8.48642	8.48766	8.3712	8.46758	8.67081	8.21918	8.22124
315	8.64441	8.4298	8.46105	8.46172	8.34732	8.42896	8.6546	8.18777	8.18884
316	8.61212	8.3873	8.4324	8.43481	8.32248	8.38454	8.63785	8.15218	8.15508
317	8.58023	8.3453	8.40484	8.40709	8.29674	8.34303	8.62052	8.11779	8.12028
318	8.54704	8.30142	8.37515	8.37847	8.2701	8.298	8.60261	8.08073	8.08431
319	8.51535	8.26103	8.34728	8.35063	8.24416	8.2578	8.58412	8.04711	8.05055
320	8.48781	8.23075	8.32306	8.32709	8.2225	8.22682	8.56527	8.02191	8.02601
321	8.498	8.28635	8.32863	8.34166	8.22992	8.27233	8.54724	8.05618	8.07041
322	8.54018	8.40149	8.35445	8.37997	8.25767	8.37338	8.53193	8.12866	8.15699
323	8.59004	8.50732	8.37838	8.4095	8.28264	8.47335	8.52015	8.19051	8.22477
324	8.54172	8.43063	8.36744	8.38353	8.27273	8.41442	8.50996	8.17722	8.19371
325	8.60871	8.53718	8.39986	8.40393	8.29712	8.53531	8.50093	8.24198	8.24413
326	8.69708	8.66655	8.45929	8.42317	8.31514	8.71026	8.49494	8.3293	8.28577
327	8.72128	8.68739	8.51429	8.42114	8.31443	8.79556	8.49164	8.38865	8.2805
328	8.60238	8.51711	8.4212	8.39451	8.28756	8.54762	8.48727	8.25676	8.22611
329	8.5467	8.42076	8.37536	8.36433	8.25927	8.43076	8.47942	8.18058	8.17056
330	8.53103	8.39467	8.36165	8.34468	8.24059	8.41188	8.46942	8.15856	8.14137
331	8.4935	8.33882	8.33036	8.32126	8.21907	8.34635	8.4582	8.11451	8.10692
332	8.47531	8.31543	8.31442	8.30213	8.20125	8.32722	8.44605	8.09479	8.08306
333	8.44312	8.27025	8.28687	8.27898	8.17986	8.27678	8.43324	8.05848	8.05191
334	8.41973	8.23893	8.26595	8.25651	8.15882	8.24771	8.41978	8.03179	8.02308
335	8.38805	8.19427	8.23801	8.23113	8.13511	8.20005	8.4057	7.99486	7.98905
336	8.36195	8.15945	8.21446	8.20692	8.11237	8.16635	8.39099	7.96506	7.95822
337	8.33042	8.11551	8.18615	8.18015	8.08721	8.12065	8.37567	7.92805	7.9229
338	8.29901	8.07075	8.15731	8.15109	8.05965	8.07638	8.35963	7.8893	7.88371
339	8.26386	8.01986	8.12506	8.11981	8.02995	8.02443	8.34277	7.84554	7.84097
340	8.22978	7.97168	8.09352	8.08828	7.99995	7.97643	8.32504	7.80354	7.79883
341	8.19496	7.92371	8.06142	8.0568	7.97005	7.92779	8.30648	7.76194	7.75787
342	8.15956	7.87498	8.02852	8.024	7.9388	7.87908	8.28713	7.71923	7.71517
343	8.12075	7.81988	7.99229	7.98819	7.90457	7.82356	8.26691	7.67093	7.66727
344	8.08697	7.77716	7.96097	7.95699	7.87492	7.78078	8.2459	7.63333	7.62975
345	8.06763	7.76796	7.94406	7.94039	7.85984	7.77128	8.22475	7.62567	7.62238
346	8.06343	7.79157	7.94211	7.93857	7.85943	7.79481	8.20446	7.64723	7.64402
347	8.12605	7.93429	7.96289	7.97771	7.88141	7.91671	8.18676	7.71112	7.72875
348	8.17547	8.0284	7.98291	7.99381	7.90167	8.0154	8.17258	7.76713	7.78023
349	8.13117	7.97552	7.98274	7.98312	7.90017	7.97521	8.16024	7.77607	7.77646
350	8.07924	7.8879	7.94689	7.94882	7.86578	7.88591	8.1472	7.71442	7.71646
351	8.06728	7.87612	7.93633	7.9374	7.85652	7.87524	8.13309	7.70581	7.70678
352	8.0368	7.83088	7.91109	7.91241	7.83214	7.82967	8.11833	7.66959	7.67087
353	7.99759	7.76175	7.8734	7.87426	7.79579	7.7611	8.10229	7.60883	7.60956
354	7.96756	7.72122	7.84717	7.84815	7.77069	7.72038	8.08494	7.57479	7.57569
355	7.94234	7.69022	7.82377	7.82449	7.74865	7.68969	8.06687	7.54775	7.54835
356	7.92011	7.66919	7.80455	7.80533	7.73062	7.66856	8.04851	7.53026	7.53095
357	7.89632	7.64255	7.78266	7.78328	7.71001	7.64209	8.03003	7.50706	7.50758
358	7.87471	7.62213	7.76357	7.76421	7.69209	7.62163	8.01149	7.48969	7.49025
359	7.85304	7.60016	7.74378	7.74433	7.67351	7.59976	7.99296	7.47058	7.47104
360	7.83145	7.57882	7.72439	7.72493	7.65524	7.5784	7.97444	7.45214	7.45262
361	7.81035	7.55772	7.70512	7.7056	7.6371	7.55736	7.95593	7.43372	7.43414
362	7.79089	7.54051	7.68762	7.6881	7.62069	7.54015	7.93748	7.41878	7.41921
363	7.77183	7.52347	7.67031	7.67075	7.60443	7.52314	7.91915	7.4039	7.40428
364	7.75341	7.50771	7.65368	7.65411	7.58883	7.50737	7.90094	7.39014	7.39052
365	7.73535	7.49213	7.63728	7.63768	7.57343	7.49183	7.88289	7.3765	7.37686
366	7.71789	7.47766	7.62148	7.62188	7.55861	7.47735	7.86498	7.36381	7.36416
367	7.70083	7.46356	7.60599	7.60636	7.54406	7.46327	7.84724	7.35142	7.35175
368	7.68646	7.4552	7.59316	7.59353	7.53214	7.45492	7.82973	7.34413	7.34446
369	7.67567	7.45426	7.58384	7.58419	7.52369	7.45399	7.81264	7.34345	7.34376
370	7.68226	7.49143	7.59182	7.59216	7.53246	7.49117	7.7966	7.3768	7.37711
371	7.72486	7.59764	7.62108	7.62746	7.56229	7.59051	7.78297	7.45064	7.45782
372	7.89923	7.8708	7.66123	7.68224	7.6015	7.84706	7.77391	7.53878	7.5626
373	7.89271	7.88282	7.7021	7.70046	7.63084	7.88512	7.76901	7.61217	7.60997
374	7.95422	7.96211	7.76865	7.71724	7.6495	8.02155	7.76675	7.70064	7.64122
375	7.87848	7.86746	7.7318	7.7174	7.64675	7.88411	7.76503	7.65086	7.63411
376	7.82309	7.77523	7.70466	7.70002	7.63109	7.77916	7.76135	7.60175	7.59778
377	7.81777	7.75051	7.68885	7.6794	7.60988	7.76027	7.75575	7.56672	7.55695
378	7.77926	7.68941	7.66572	7.66119	7.59329	7.69304	7.74871	7.52959	7.52589
379	7.77643	7.68597	7.65795	7.6508	7.58313	7.69298	7.74072	7.51944	7.51244
380	7.75351	7.65663	7.64421	7.63976	7.57345	7.66032	7.73236	7.50329	7.49954
381	7.74729	7.65171	7.63619	7.63038	7.56463	7.65722	7.72381	7.49553	7.49003
382	7.72942	7.63017	7.62414	7.61986	7.55526	7.63382	7.71523	7.48244	7.47873
383	7.72055	7.62161	7.61514	7.61018	7.54628	7.62622	7.70662	7.47353	7.46893
384	7.70533	7.60366	7.60388	7.59981	7.53691	7.60721	7.69803	7.46148	7.45789
385	7.69317	7.58864	7.59242	7.58804	7.52591	7.59266	7.68939	7.44793	7.4439
386	7.67419	7.56101	7.57635	7.57251	7.51131	7.56441	7.68054	7.42598	7.42254
387	7.65491	7.53122	7.55823	7.55426	7.49389	7.53485	7.67125	7.39978	7.39614
388	7.63287	7.49761	7.53853	7.5349	7.47545	7.50087	7.66141	7.37166	7.36837
389	7.61254	7.46793	7.5196	7.51594	7.45739	7.47127	7.651	7.3457	7.34234
390	7.59048	7.43598	7.49956	7.49611	7.43851	7.43909	7.64006	7.31852	7.31539
391	7.56671	7.40048	7.47729	7.47387	7.41719	7.4036	7.62854	7.28739	7.28426
392	7.55089	7.38431	7.4633	7.46003	7.40431	7.38728	7.61664	7.27391	7.27092
393	7.69856	7.75843	7.48542	7.62622	7.42746	7.59771	7.60785	7.33082	7.49167
394	7.84784	8.03936	7.53291	7.71878	7.47543	7.82804	7.60553	7.431	7.64288
395	7.83676	7.97041	7.58396	7.68412	7.52577	7.86247	7.6075	7.53056	7.6393
396	7.86181	7.99914	7.63017	7.70051	7.57068	7.9285	7.61131	7.61607	7.6873
397	7.92953	8.07792	7.67636	7.71735	7.60067	8.04228	7.61704	7.68432	7.72061
398	7.88794	8.02713	7.69577	7.73232	7.61843	7.99658	7.62365	7.70924	7.74025
399	7.86952	7.98844	7.70117	7.7327	7.62218	7.9629	7.62956	7.70617	7.73221
400	7.83416	7.90778	7.67148	7.70726	7.59948	7.87672	7.63362	7.64228	7.67376
401	7.80361	7.84369	7.65109	7.6874	7.58266	7.81115	7.63524	7.59821	7.63119
402	7.78881	7.81012	7.63894	7.672	7.56986	7.78094	7.63502	7.57221	7.60181
403	7.77225	7.78223	7.62917	7.66196	7.56247	7.75279	7.63367	7.55571	7.58555
404	7.76475	7.7712	7.62442	7.65499	7.55781	7.744	7.63174	7.54935	7.57697
405	7.75072	7.74911	7.61533	7.64536	7.55045	7.7221	7.62944	7.5357	7.5631
406	7.74201	7.7367	7.60932	7.63779	7.54491	7.71121	7.62687	7.52788	7.55377
407	7.73034	7.71942	7.60148	7.62933	7.53842	7.6943	7.62409	7.51713	7.54261
408	7.72105	7.70614	7.59475	7.62146	7.53235	7.68211	7.62112	7.50833	7.53274
409	7.71001	7.68982	7.58682	7.61292	7.52555	7.66624	7.61798	7.49754	7.52149
410	7.7001	7.67543	7.57931	7.60453	7.51879	7.65265	7.61464	7.48751	7.51065
411	7.68998	7.66111	7.57184	7.59648	7.51232	7.63879	7.61111	7.4779	7.50057
412	7.67977	7.64632	7.56386	7.5878	7.50513	7.62464	7.6074	7.46727	7.48931
413	7.66863	7.62978	7.55505	7.57847	7.49724	7.60853	7.60345	7.45523	7.47683
414	7.65855	7.61573	7.54705	7.56989	7.49004	7.59501	7.59926	7.44503	7.4661
415	7.64727	7.59927	7.53788	7.56023	7.48172	7.57894	7.59484	7.43271	7.45337
416	7.64458	7.60234	7.53712	7.55898	7.48175	7.58247	7.5904	7.43756	7.45778
417	7.64057	7.60198	7.53501	7.55643	7.48042	7.58247	7.58619	7.4394	7.45924
418	7.63076	7.58744	7.52697	7.54796	7.47311	7.56833	7.582	7.42846	7.44791
419	7.667	7.67699	7.56487	7.58547	7.51167	7.65822	7.57901	7.51032	7.52942
420	7.83246	7.94474	7.61797	7.65316	7.56422	7.90931	7.58012	7.61745	7.65323
421	8.04394	8.21959	7.70256	7.69128	7.60898	8.23692	7.58731	7.74308	7.72608
422	8.09075	8.29536	7.80989	7.73527	7.65258	8.385	7.59965	7.8859	7.79643
423	8.03631	8.23543	7.84198	7.76891	7.68161	8.32132	7.61391	7.92538	7.83941
424	8.08947	8.27806	7.94289	7.78132	7.6953	8.46179	7.62878	8.02745	7.84351
425	8.0014	8.14629	7.8573	7.77947	7.69277	8.23228	7.64229	7.90574	7.81927
426	7.95758	8.06932	7.80924	7.77524	7.6903	8.10028	7.65216	7.82957	7.79823
427	7.9653	8.07385	7.82419	7.78029	7.69558	8.11692	7.65986	7.84258	7.79932
428	7.95179	8.05259	7.81259	7.78397	7.7007	8.07698	7.66667	7.82542	7.80065
429	7.95536	8.05447	7.82122	7.78732	7.70464	8.08617	7.67285	7.83344	7.80163
430	7.94703	8.04068	7.815	7.78973	7.70828	8.06215	7.67865	7.82373	7.80191
431	7.9477	8.03881	7.81945	7.79176	7.71106	8.06407	7.6841	7.82686	7.8015
432	7.94167	8.02769	7.81555	7.79297	7.71338	8.04708	7.68926	7.8198	7.80012
433	7.93936	8.02051	7.81624	7.79277	7.71401	8.04167	7.69409	7.8173	7.79602
434	7.93338	8.00835	7.81234	7.79201	7.71428	8.02601	7.69859	7.80933	7.79141
435	7.92984	7.99957	7.81131	7.79085	7.71399	8.01794	7.70274	7.80482	7.78633
436	7.92331	7.98594	7.80676	7.78832	7.71244	8.00214	7.70651	7.79543	7.77901
437	7.91756	7.9732	7.80321	7.78499	7.71001	7.98956	7.70987	7.787	7.77051
438	7.90929	7.95615	7.79684	7.77997	7.70596	7.97111	7.71275	7.77439	7.75924
439	7.90079	7.93854	7.79035	7.77384	7.70075	7.95339	7.7151	7.76129	7.74631
440	7.90227	7.94464	7.79365	7.77808	7.70594	7.95854	7.71722	7.76914	7.75506
441	7.91558	7.97667	7.80874	7.79357	7.72228	7.99034	7.71984	7.80017	7.78636
442	8.00164	8.15955	7.85349	7.87122	7.76835	8.13595	7.72487	7.88868	7.91216
443	8.18215	8.47218	7.91239	7.97431	7.82711	8.39867	7.73504	7.99796	8.0715
444	8.37537	8.71664	7.9713	8.01766	7.88343	8.6624	7.75117	8.09537	8.14977
445	8.42472	8.76613	8.06044	8.04733	7.94074	8.78172	7.77153	8.22164	8.20617
446	8.355	8.6867	8.11086	8.08899	7.98242	8.71306	7.79315	8.28747	8.2611
447	8.31191	8.61841	8.11026	8.10834	8.00183	8.62119	7.81358	8.27544	8.27262
448	8.28991	8.54981	8.09991	8.09847	7.99356	8.55158	7.8316	8.2311	8.22933
449	8.27616	8.50324	8.09458	8.0929	7.98929	8.50511	7.84705	8.20099	8.19911
450	8.26852	8.47549	8.09392	8.09228	7.9905	8.47721	7.86055	8.18586	8.18414
451	8.26338	8.45542	8.09463	8.09278	7.99253	8.45731	7.87269	8.17571	8.1738
452	8.25874	8.43857	8.09519	8.09332	7.99481	8.44043	7.88383	8.16775	8.16587
453	8.25409	8.42231	8.09515	8.09313	7.99615	8.42429	7.89417	8.15941	8.15741
454	8.2497	8.40768	8.09496	8.09291	7.99753	8.40966	7.90382	8.15211	8.15012
455	8.24417	8.39083	8.09326	8.09113	7.99722	8.39288	7.91284	8.14231	8.14024
456	8.23838	8.37416	8.09103	8.08888	7.99646	8.37621	7.92122	8.13235	8.13029
457	8.22985	8.3518	8.08581	8.08361	7.99261	8.35389	7.92891	8.11698	8.11487
458	8.21828	8.32357	8.07738	8.07516	7.98559	8.32566	7.93575	8.09607	8.09397
459	8.20372	8.28982	8.0658	8.06356	7.97538	8.29193	7.94157	8.06994	8.06782
460	8.18798	8.25507	8.05291	8.05067	7.96391	8.25717	7.94628	8.04265	8.04054
461	8.17048	8.21805	8.03817	8.03592	7.95057	8.22015	7.94982	8.01308	8.01095
462	8.1502	8.17649	8.02058	8.01833	7.9344	8.17859	7.95213	7.97922	7.97711
463	8.12782	8.13204	8.0008	7.99855	7.91606	8.13413	7.95312	7.94254	7.94043
464	8.11673	8.11509	7.99226	7.99002	7.90895	8.11717	7.95315	7.93017	7.92807
465	8.16558	8.23926	8.01643	8.0455	7.93449	8.20576	7.95411	7.9839	8.01741
466	8.32851	8.57276	8.06477	8.1753	7.98367	8.44682	7.9595	8.08079	8.20691
467	8.45014	8.75958	8.12555	8.2306	8.04392	8.64146	7.97068	8.19293	8.31149
468	8.65595	9.00497	8.18621	8.26564	8.10132	8.91964	7.98712	8.29381	8.37965
469	8.72958	9.08578	8.28197	8.29719	8.15871	9.07519	8.00786	8.42743	8.43844
470	8.86746	9.22807	8.43948	8.32733	8.19469	9.36367	8.03232	8.60643	8.47105
471	8.94002	9.29844	8.5862	8.36039	8.22204	9.56089	8.06017	8.75906	8.49623
472	8.90542	9.22012	8.67952	8.37773	8.24394	9.56356	8.08911	8.84268	8.4984
473	8.73269	8.9723	8.48885	8.3745	8.24058	9.09458	8.11364	8.58499	8.46155
474	8.6702	8.85792	8.43773	8.36523	8.23581	8.92505	8.13146	8.49437	8.42642
475	8.67602	8.85454	8.4522	8.36819	8.23992	8.93563	8.14578	8.50164	8.41983
476	8.64495	8.80298	8.42946	8.36655	8.24182	8.8584	8.15829	8.46512	8.40886
477	8.64208	8.79019	8.43333	8.36443	8.24134	8.8541	8.16934	8.46164	8.39717
478	8.61991	8.75218	8.41767	8.36084	8.24062	8.80196	8.17925	8.4355	8.38492
479	8.61186	8.73275	8.41519	8.35587	8.23746	8.78679	8.18811	8.4247	8.37013
480	8.5922	8.69697	8.40089	8.34885	8.23289	8.74279	8.19596	8.39932	8.35276
481	8.58	8.67136	8.39346	8.3408	8.22668	8.71899	8.2028	8.38206	8.33391
482	8.56091	8.63584	8.37896	8.3309	8.21896	8.67846	8.20863	8.35596	8.31266
483	8.54612	8.60702	8.36838	8.3206	8.21049	8.65014	8.21344	8.33509	8.29145
484	8.52803	8.57418	8.35433	8.3096	8.20149	8.6141	8.21727	8.3106	8.27005
485	8.51159	8.54384	8.34167	8.29761	8.1913	8.58361	8.22014	8.2878	8.2475
486	8.49103	8.50641	8.32475	8.28282	8.17838	8.54404	8.22199	8.25858	8.22036
487	8.47031	8.46862	8.3075	8.26638	8.1637	8.50579	8.22274	8.2286	8.19091
488	8.48345	8.52225	8.3068	8.2957	8.16644	8.52557	8.22326	8.23356	8.2297
489	8.51993	8.6094	8.33315	8.33262	8.19538	8.60119	8.22521	8.29159	8.29939
490	8.75673	9.08894	8.38913	8.51983	8.25354	8.93302	8.23252	8.40245	8.55815
491	8.89139	9.28557	8.45607	8.57444	8.32043	9.14527	8.24689	8.5234	8.66386
492	9.01554	9.38922	8.51858	8.57709	8.38062	9.32333	8.26586	8.62518	8.69136
493	9.09615	9.48749	8.61497	8.61908	8.44232	9.48517	8.28806	8.76158	8.76395
494	9.24959	9.64898	8.77916	8.65216	8.48701	9.79782	8.31405	8.95412	8.80527
495	9.3428	9.74561	8.9432	8.68903	8.51658	10.0365	8.34391	9.12611	8.83451
496	9.30155	9.6556	9.03247	8.70609	8.54137	10.0235	8.37505	9.20463	8.83559
497	9.13948	9.42081	8.86521	8.70655	8.54113	9.58921	8.40191	8.97305	8.80306
498	9.07139	9.29763	8.80097	8.69829	8.53945	9.39498	8.42211	8.86727	8.76874
499	9.07335	9.29122	8.81082	8.70543	8.54765	9.39126	8.43853	8.86953	8.76833
500	9.04881	9.24826	8.79598	8.70688	8.55389	9.32866	8.45312	8.84386	8.76231
501	9.04853	9.24361	8.8024	8.712	8.56075	9.32666	8.46644	8.84713	8.76307
502	9.03376	9.21756	8.79513	8.71427	8.56672	9.2898	8.4789	8.83391	8.76057
503	9.0296	9.20618	8.79672	8.71604	8.57049	9.2794	8.49058	8.83056	8.75639
504	9.01591	9.17918	8.78913	8.7145	8.57196	9.24588	8.5015	8.81471	8.74696
505	9.00868	9.16216	8.78695	8.71328	8.5728	9.22877	8.51164	8.80575	8.73823
506	8.99888	9.14277	8.78229	8.71271	8.5748	9.20518	8.52108	8.79542	8.73203
507	8.99291	9.12964	8.78083	8.71251	8.57664	9.19138	8.52992	8.78942	8.72678
508	8.98284	9.10888	8.77523	8.70982	8.57623	9.16776	8.53816	8.77699	8.71717
509	8.97458	9.09113	8.77103	8.70695	8.57532	9.1491	8.54574	8.7664	8.70755
510	8.96479	9.07121	8.76523	8.70333	8.57378	9.1271	8.55266	8.754	8.6972
511	8.95483	9.05063	8.759	8.69839	8.57074	9.10555	8.5589	8.74046	8.68468
512	8.95845	9.06167	8.76623	8.70733	8.58159	9.115	8.56487	8.75513	8.70092
513	9.02725	9.22568	8.80478	8.78644	8.62308	9.23332	8.57257	8.83142	8.82296
514	9.08822	9.34497	8.85574	8.84001	8.67692	9.35012	8.58363	8.92831	8.92245
515	9.16386	9.46969	8.90962	8.89229	8.73269	9.47856	8.59814	9.0243	9.01479
516	9.23378	9.57547	8.96288	8.93844	8.78715	9.59327	8.61579	9.11307	9.09462
517	9.27365	9.62448	9.01473	8.9713	8.83221	9.66526	8.63569	9.18767	9.14629
518	9.28445	9.64112	9.05276	9.00589	8.86593	9.68595	8.65662	9.23437	9.18883
519	9.32991	9.68173	9.10693	9.02695	8.89002	9.76431	8.67808	9.28974	9.20648
520	9.29759	9.61953	9.08629	9.03378	8.89709	9.67039	8.69873	9.24602	9.19434
521	9.28049	9.56174	9.08276	9.02629	8.89219	9.61588	8.7171	9.21338	9.1585
522	9.27568	9.53299	9.07663	9.02444	8.89149	9.5826	8.73332	9.18761	9.13723
523	9.26831	9.51107	9.07379	9.02926	8.89858	9.55117	8.74797	9.17481	9.13393
524	9.27458	9.5105	9.08315	9.03516	8.90587	9.55509	8.76167	9.1794	9.1341
525	9.27069	9.49605	9.08305	9.03938	8.91205	9.53546	8.77472	9.17244	9.13226
526	9.27294	9.49015	9.08826	9.04297	8.9171	9.53185	8.78716	9.17198	9.1296
527	9.2699	9.47725	9.08853	9.04585	8.92175	9.51589	8.79905	9.16576	9.12636
528	9.2705	9.46996	9.09194	9.04866	8.92604	9.50963	8.81041	9.1638	9.12346
529	9.26743	9.45719	9.09184	9.05025	8.92927	9.49494	8.82126	9.15721	9.11872
530	9.26682	9.44886	9.09391	9.05226	8.93275	9.48694	8.83159	9.15407	9.11531
531	9.26431	9.43794	9.09413	9.05365	8.93569	9.47475	8.84144	9.14875	9.11122
532	9.26161	9.42621	9.09398	9.05372	8.93722	9.46298	8.85077	9.14235	9.10491
533	9.2572	9.41187	9.09214	9.05276	8.93774	9.44772	8.85953	9.13364	9.09709
534	9.25363	9.3997	9.09103	9.052	8.93842	9.43532	8.86772	9.1266	9.09032
535	9.24829	9.38453	9.08813	9.04981	8.93768	9.41944	8.87532	9.11685	9.08126
536	9.2474	9.37984	9.08959	9.05169	8.94097	9.41441	8.88245	9.11625	9.08102
537	9.25163	9.38722	9.09613	9.05883	8.9495	9.42121	8.88942	9.1264	9.09175
538	9.25434	9.39039	9.10105	9.06419	8.95619	9.42401	8.89642	9.13271	9.09845
539	9.25763	9.39441	9.10649	9.07017	8.96346	9.42752	8.9034	9.13975	9.10599
540	9.2603	9.39661	9.11124	9.07537	8.9699	9.42933	8.91033	9.14506	9.11171
541	9.2623	9.39705	9.11527	9.07989	8.97565	9.4293	8.91714	9.14876	9.11586
542	9.27058	9.41165	9.12551	9.09057	8.98751	9.44351	8.92399	9.16499	9.1325
543	9.27237	9.41102	9.12921	9.09474	8.99282	9.44245	8.93086	9.16764	9.13558
544	9.27071	9.40235	9.12944	9.09539	8.9946	9.4334	8.93743	9.16301	9.13135
545	9.26957	9.39572	9.13015	9.09654	8.99688	9.42636	8.94356	9.16009	9.12883
546	9.26813	9.389	9.13055	9.09736	8.99882	9.41927	8.94926	9.15702	9.12615
547	9.267	9.38375	9.13123	9.09846	9.00104	9.41363	8.95457	9.15515	9.12467
548	9.26595	9.3791	9.13197	9.0996	9.0033	9.4086	8.95952	9.15376	9.12366
549	9.26504	9.37524	9.13281	9.10085	9.00565	9.40438	8.96416	9.153	9.12327
550	9.26275	9.36851	9.13226	9.10069	9.00657	9.39729	8.96848	9.14964	9.12027
551	9.26003	9.36128	9.13125	9.10007	9.00704	9.3897	8.97245	9.14573	9.11672
552	9.25757	9.35508	9.13049	9.09969	9.00773	9.38315	8.97607	9.14269	9.11404
553	9.25075	9.33946	9.12535	9.09492	9.00404	9.36719	8.97925	9.13117	9.10287
554	9.23659	9.30804	9.11287	9.08282	8.99302	9.33543	8.98164	9.10546	9.0775
555	9.21927	9.27128	9.09726	9.06757	8.97892	9.29834	8.98293	9.07483	9.04721
556	9.19933	9.23084	9.07907	9.04974	8.96226	9.25757	8.98295	9.04077	9.01348
557	9.17673	9.18674	9.05826	9.02929	8.94304	9.21314	8.98164	9.00328	8.97633
558	9.15169	9.13948	9.03504	9.00641	8.92145	9.16556	8.97893	8.96283	8.9362
559	9.12506	9.09098	9.01026	8.98198	8.89833	9.11675	8.97482	8.92111	8.8948
560	9.10205	9.05293	8.98912	8.96118	8.87888	9.07839	8.96948	8.88858	8.86258
561	9.10031	9.06441	8.98922	8.96161	8.88063	9.08956	8.96378	8.90014	8.87446
562	9.11308	9.10745	9.0037	8.97642	8.89665	9.1323	8.95901	8.93996	8.91459
563	9.18998	9.26429	9.03817	9.03063	8.93222	9.26678	8.95684	9.01604	9.01305
564	9.21406	9.31655	9.0687	9.05246	8.96334	9.32907	8.95769	9.07871	9.06573
565	9.16329	9.21764	9.04551	9.02263	8.94081	9.23851	8.95889	9.0287	9.00736
566	9.16939	9.23269	9.053	9.03219	8.94927	9.25116	8.95921	9.04217	9.02321
567	9.16284	9.21938	9.05032	9.02776	8.94766	9.24013	8.95932	9.03725	9.01605
568	9.13315	9.15415	9.02178	9.00049	8.92028	9.17336	8.95829	8.97926	8.95957
569	9.11227	9.11278	9.00371	8.98159	8.90348	9.1331	8.9556	8.94637	8.92562
570	9.09244	9.07699	8.98532	8.96398	8.88641	9.09636	8.9516	8.91498	8.89514
571	9.07311	9.04445	8.96834	8.94664	8.87079	9.06433	8.94656	8.88856	8.86824
572	9.05207	9.00959	8.94888	8.92769	8.85272	9.02886	8.94061	8.85822	8.83849
573	9.03188	8.97802	8.93076	8.90947	8.836	8.99748	8.93382	8.83188	8.81198
574	9.01081	8.94556	8.91133	8.89041	8.81798	8.9646	8.9263	8.80373	8.78424
575	8.9891	8.91259	8.89152	8.87063	8.79958	8.93165	8.91805	8.77567	8.75617
576	8.96646	8.87844	8.87054	8.84995	8.78002	8.89718	8.9091	8.74596	8.72678
577	8.9423	8.84178	8.84817	8.8277	8.75907	8.86044	8.8994	8.71424	8.69515
578	8.91522	8.79952	8.82275	8.80254	8.73509	8.81793	8.88887	8.67717	8.65834
579	8.88631	8.75444	8.79559	8.77554	8.70937	8.77272	8.87738	8.63764	8.61894
580	8.85674	8.70936	8.76771	8.74788	8.68295	8.7274	8.86491	8.59782	8.57936
581	8.82596	8.66295	8.73864	8.719	8.65536	8.68083	8.85146	8.55681	8.53851
582	8.79288	8.61279	8.70726	8.68785	8.62547	8.63046	8.83698	8.51225	8.49417
583	8.75824	8.56059	8.67434	8.65511	8.59406	8.57808	8.82142	8.46578	8.44788
584	8.73922	8.54522	8.65699	8.63799	8.5782	8.56251	8.80526	8.45201	8.43432
585	8.81535	8.75927	8.67282	8.72809	8.59551	8.6922	8.79115	8.50391	8.57065
586	8.95299	9.04691	8.7097	8.8285	8.63338	8.908	8.7823	8.59129	8.73014
587	9.13669	9.33037	8.75262	8.89371	8.6754	9.1694	8.77988	8.67939	8.84061
588	9.28059	9.48195	8.80077	8.89548	8.71962	9.37738	8.78293	8.76671	8.87163
589	9.27831	9.45431	8.87919	8.89824	8.76565	9.43966	8.78914	8.88513	8.9001
590	9.33959	9.5295	8.98617	8.92761	8.79478	9.60378	8.79763	9.01724	8.94299
591	9.32322	9.49699	9.04377	8.94069	8.81089	9.62077	8.80763	9.078	8.95403
592	9.35789	9.51248	9.16495	8.94416	8.81597	9.76611	8.81842	9.1989	8.94465
593	9.23375	9.31452	9.05024	8.91465	8.79093	9.46718	8.82707	9.02745	8.8739
594	9.13771	9.16269	8.94594	8.8897	8.76899	9.21732	8.83021	8.87538	8.81983
595	9.12697	9.13962	8.93918	8.87648	8.75945	9.20115	8.8296	8.85969	8.79757
596	9.08911	9.08582	8.91038	8.86272	8.74835	9.1285	8.82728	8.81979	8.77627
597	9.07407	9.06267	8.89967	8.84811	8.73677	9.1108	8.82381	8.80391	8.75526
598	9.04372	9.02022	8.8761	8.83295	8.72404	9.05831	8.81953	8.77236	8.73351
599	9.02537	8.99342	8.86184	8.81702	8.71071	9.03436	8.81452	8.75258	8.71113
600	8.99695	8.95192	8.83872	8.79894	8.69487	8.98709	8.80884	8.72055	8.68468
601	8.97412	8.91715	8.81967	8.77947	8.6777	8.95355	8.80244	8.69309	8.65617
602	8.94842	8.88063	8.79834	8.76131	8.66162	8.91353	8.79536	8.66449	8.63094
603	8.92715	8.85115	8.78053	8.7437	8.6461	8.88439	8.78771	8.64124	8.60748
604	8.90337	8.81836	8.76046	8.72574	8.63007	8.84938	8.77955	8.61525	8.58363
605	8.88136	8.78796	8.74162	8.70736	8.61361	8.81887	8.7709	8.59077	8.55935
606	8.85782	8.75551	8.72134	8.68856	8.59662	8.78492	8.76175	8.56453	8.53455
607	8.83421	8.72222	8.70065	8.66844	8.57827	8.75132	8.75206	8.53711	8.5075
608	8.87627	8.87715	8.7001	8.7484	8.58081	8.81493	8.74339	8.55027	8.61202
609	9.00768	9.19548	8.73389	8.88694	8.61739	9.0148	8.73914	8.62829	8.80885
610	9.15546	9.45534	8.78696	8.97169	8.67261	9.24245	8.74121	8.73647	8.94966
611	9.34461	9.72242	8.84689	9.03483	8.73204	9.51147	8.74963	8.84666	9.05817
612	9.50569	9.8807	8.91343	9.04177	8.79483	9.7428	8.76343	8.95893	9.09753
613	9.5396	9.89115	9.01615	9.05649	8.85838	9.8576	8.78073	9.1078	9.14193
614	9.50822	9.86106	9.10534	9.10259	8.90812	9.87744	8.79972	9.22616	9.21011
615	9.5575	9.9002	9.20762	9.12504	8.93527	10.0058	8.8198	9.33603	9.2305
616	9.50899	9.80766	9.21912	9.12696	8.94135	9.92145	8.83944	9.32395	9.20995
617	9.45329	9.68922	9.21141	9.10843	8.92838	9.81023	8.85622	9.27528	9.15388
618	9.38752	9.57129	9.12684	9.08889	8.91386	9.61507	8.86882	9.14672	9.10253
619	9.353	9.50985	9.09735	9.08012	8.90989	9.52605	8.87764	9.09662	9.08002
620	9.34112	9.48226	9.09644	9.0708	8.90466	9.50847	8.88438	9.08608	9.05964
621	9.31369	9.43497	9.07456	9.05926	8.89715	9.44816	8.88975	9.05022	9.03663
622	9.29751	9.40328	9.06676	9.0468	8.8883	9.42248	8.89393	9.03245	9.01306
623	9.27138	9.35735	9.0459	9.03163	8.87665	9.36955	8.89703	8.99771	8.98514
624	9.25127	9.32014	9.03247	9.01584	8.8641	9.33561	8.89907	8.97268	8.95702
625	9.22343	9.27036	9.00954	8.99616	8.84758	9.2819	8.90002	8.93404	8.92216
626	9.19508	9.21752	8.98678	8.97229	8.82671	9.23074	8.89968	8.89347	8.88005
627	9.16353	9.16127	8.9598	8.94724	8.80459	9.17224	8.89796	8.84844	8.83718
628	9.13201	9.10526	8.93317	8.92016	8.78034	9.11703	8.89484	8.80386	8.79188
629	9.09715	9.0446	8.9026	8.89076	8.75372	9.05503	8.89025	8.75424	8.74354
630	9.0613	8.9828	8.87117	8.85922	8.72489	8.99357	8.88417	8.70356	8.69258
631	9.02266	8.91724	8.83657	8.82538	8.69373	8.92718	8.87652	8.64893	8.63873
632	9.02716	8.97152	8.82141	8.85215	8.68137	8.93396	8.86841	8.6342	8.67159
633	9.23311	9.49498	8.84898	9.09211	8.71248	9.21626	8.86491	8.70216	8.981
634	9.44543	9.87593	8.90495	9.21609	8.77067	9.52263	8.86997	8.81566	9.16983
635	9.62413	10.0788	8.97403	9.24179	8.83924	9.78422	8.88236	8.94222	9.23813
636	9.75755	10.1809	9.04497	9.23299	8.90581	9.9837	8.89959	9.06104	9.25948
637	9.89372	10.2807	9.16205	9.22803	8.96196	10.2281	8.92041	9.21655	9.27036
638	9.98557	10.3872	9.33724	9.27429	9.00815	10.4816	8.94493	9.42364	9.32988
639	10.0006	10.3847	9.49178	9.30844	9.04988	10.6135	8.9724	9.59749	9.36894
640	9.90701	10.2421	9.50752	9.32493	9.0695	10.4628	8.99942	9.59168	9.37052
641	9.8005	10.052	9.46004	9.3048	9.05836	10.2333	9.02215	9.49043	9.30861
642	9.71031	9.90303	9.34622	9.28774	9.04704	9.96778	9.03886	9.32515	9.25979
643	9.66919	9.83091	9.3147	9.278	9.04467	9.86639	9.05065	9.27164	9.23576
644	9.64818	9.79172	9.30822	9.26836	9.04009	9.8307	9.05975	9.25371	9.21437
645	9.61681	9.73995	9.28592	9.25685	9.03453	9.76577	9.06708	9.21845	9.19224
646	9.59574	9.70392	9.2761	9.24538	9.02771	9.73232	9.07299	9.19956	9.17088
647	9.56617	9.65406	9.2546	9.23005	9.01742	9.67532	9.07765	9.16486	9.14324
648	9.54104	9.6104	9.23853	9.21351	9.00514	9.63292	9.08104	9.13657	9.11381
649	9.51218	9.56166	9.21686	9.19559	8.99164	9.58004	9.0832	9.10173	9.08303
650	9.4869	9.51948	9.19918	9.17805	8.97803	9.53828	9.08421	9.07293	9.05391
651	9.45925	9.47398	9.17798	9.15924	8.96319	9.49026	9.08411	9.03995	9.02339
652	9.43077	9.42608	9.15608	9.13774	8.94534	9.44234	9.08288	9.00473	8.98825
653	9.40054	9.37588	9.13171	9.11496	8.9262	9.39053	9.08045	8.96664	8.95173
654	9.37104	9.32784	9.10806	9.0918	8.90647	9.34227	9.07683	8.93024	8.91559
655	9.33841	9.27419	9.08083	9.06567	8.88373	9.28755	9.07197	8.88826	8.87466
656	9.3767	9.4249	9.07627	9.14751	8.88322	9.34032	9.06754	8.89172	8.97617
657	9.4813	9.67555	9.1162	9.25499	8.92766	9.51472	9.06687	8.98237	9.14336
658	9.40382	9.47247	9.11758	9.1582	8.93269	9.42712	9.06809	8.98981	9.03555
659	9.43521	9.53052	9.15226	9.18324	8.97052	9.49968	9.06935	9.0624	9.09342
660	9.4937	9.64716	9.19254	9.22757	9.01307	9.61151	9.07283	9.14419	9.18005
661	9.61138	9.78978	9.24156	9.24528	9.04558	9.79088	9.07948	9.21951	9.21863
662	9.7652	9.99474	9.35652	9.28344	9.08004	10.0824	9.09031	9.36646	9.27874
663	9.8554	10.0863	9.50417	9.29987	9.10141	10.3223	9.10561	9.53073	9.29437
664	9.77382	9.97138	9.49444	9.3104	9.11113	10.1799	9.12189	9.50242	9.29309
665	9.64672	9.7721	9.37605	9.2898	9.09575	9.86291	9.13414	9.33021	9.2386
666	9.6123	9.7037	9.33645	9.27461	9.08225	9.76313	9.14151	9.26031	9.20018
667	9.58432	9.653	9.32041	9.26258	9.07453	9.70722	9.14598	9.2304	9.17555
668	9.56465	9.61892	9.30278	9.25122	9.06544	9.66579	9.14868	9.20122	9.15372
669	9.53815	9.57337	9.28481	9.23558	9.05345	9.61804	9.14996	9.17137	9.12613
670	9.51557	9.53558	9.26532	9.21998	9.04035	9.57617	9.14999	9.14054	9.09938
671	9.48857	9.49021	9.24488	9.20137	9.02497	9.52929	9.14884	9.10806	9.06845
672	9.46305	9.4481	9.22293	9.18208	9.00827	9.48457	9.14654	9.07405	9.03705
673	9.43446	9.40083	9.19973	9.16041	8.98957	9.43608	9.14309	9.03814	9.00238
674	9.4059	9.35422	9.17492	9.13754	8.9693	9.38766	9.13848	9.00028	8.96633
675	9.37497	9.30388	9.14869	9.1126	8.94716	9.33629	9.13269	8.96045	8.92756
676	9.3434	9.25312	9.12089	9.08627	8.92342	9.28418	9.12569	8.91875	8.88719
677	9.30981	9.19939	9.09155	9.05802	8.89787	9.22957	9.11745	8.87505	8.8444
678	9.27674	9.14819	9.06221	9.02985	8.87227	9.17733	9.10798	8.83267	8.80306
679	9.24257	9.09597	9.032	9.00056	8.8456	9.12435	9.09734	8.78966	8.76082
680	9.29058	9.28596	9.02351	9.10152	8.841	9.19019	9.08752	8.79034	8.88576
681	9.44682	9.66614	9.06309	9.26655	8.88471	9.42851	9.08277	8.88368	9.1214
682	9.52581	9.77234	9.11641	9.28497	8.94123	9.57945	9.08402	8.99599	9.18943
683	9.65553	9.94602	9.16754	9.32365	8.99343	9.77378	9.08985	9.09363	9.26648
684	9.80867	10.1155	9.21924	9.33923	9.04333	9.98814	9.09994	9.18272	9.31078
685	9.94841	10.238	9.3119	9.33675	9.08602	10.2226	9.11384	9.30559	9.32168
686	10.0521	10.3624	9.47031	9.37601	9.12538	10.4828	9.13163	9.49485	9.37477
687	10.0954	10.392	9.6286	9.39977	9.15355	10.663	9.15283	9.66799	9.39677
688	10.0602	10.3184	9.71185	9.41161	9.16824	10.6641	9.17508	9.73978	9.39317
689	9.90767	10.0851	9.59766	9.39612	9.15967	10.3098	9.19374	9.56915	9.34325
690	9.81106	9.92899	9.47463	9.37644	9.14509	10.0275	9.20582	9.39286	9.29322
691	9.77954	9.87324	9.45337	9.36568	9.14016	9.95697	9.21307	9.35488	9.27026
692	9.75008	9.82612	9.43333	9.3544	9.1333	9.89903	9.21788	9.32293	9.24906
693	9.7222	9.78112	9.41432	9.34053	9.1243	9.84848	9.22102	9.29332	9.22514
694	9.69512	9.73922	9.39523	9.32665	9.11451	9.80103	9.22284	9.26483	9.20215
695	9.66855	9.69745	9.37615	9.3111	9.10322	9.75597	9.22354	9.2364	9.17711
696	9.64082	9.65375	9.35531	9.29388	9.08978	9.70876	9.22318	9.20515	9.14934
697	9.61261	9.60862	9.33359	9.27485	9.07458	9.66128	9.22176	9.17242	9.11901
698	9.58357	9.56242	9.31062	9.25458	9.05784	9.61262	9.21928	9.13798	9.08702
699	9.55611	9.52011	9.28895	9.23504	9.04182	9.56849	9.21579	9.10673	9.05763
700	9.52857	9.47834	9.26687	9.21504	9.02515	9.52487	9.21137	9.07543	9.02817
701	9.49952	9.43341	9.24305	9.19296	9.00634	9.47848	9.20602	9.04105	8.99529
702	9.46971	9.38755	9.21823	9.1698	8.98633	9.43116	9.19969	9.00541	8.9611
703	9.43745	9.33688	9.19078	9.14379	8.96343	9.37928	9.19231	8.96522	8.92215
704	9.49313	9.54512	9.18856	9.25713	8.96603	9.45657	9.18593	8.97565	9.06364
705	9.62121	9.84997	9.22825	9.38827	9.01068	9.65831	9.18428	9.06655	9.25807
706	9.61866	9.79149	9.27474	9.34656	9.06131	9.70532	9.18676	9.16449	9.25084
707	9.73164	9.96822	9.3228	9.40138	9.11188	9.87943	9.19224	9.25828	9.34713
708	9.86807	10.1524	9.37521	9.44058	9.16464	10.0802	9.20186	9.3523	9.4247
709	10.0362	10.3234	9.46026	9.44799	9.2074	10.3423	9.21578	9.46737	9.44857
710	10.0538	10.3605	9.5638	9.49388	9.25019	10.4448	9.23303	9.5986	9.51411
711	9.98594	10.2662	9.60343	9.51698	9.27971	10.3678	9.25105	9.64301	9.54107
712	9.96012	10.2071	9.61428	9.51935	9.28319	10.3148	9.2676	9.63198	9.52373
713	9.91871	10.1068	9.62694	9.497	9.26769	10.2518	9.28174	9.6102	9.46466
714	9.85396	9.99564	9.53825	9.47873	9.25289	10.0572	9.29225	9.47976	9.41742
715	9.8216	9.93824	9.51234	9.46863	9.2484	9.97891	9.29927	9.43639	9.39512
716	9.80629	9.90779	9.50576	9.45814	9.24128	9.95312	9.30433	9.41957	9.37364
717	9.7778	9.85875	9.48366	9.44406	9.2318	9.89434	9.30801	9.38394	9.34774
718	9.75915	9.82555	9.47228	9.43071	9.22182	9.86397	9.31048	9.36295	9.32399
719	9.73222	9.77967	9.45121	9.41429	9.20938	9.81268	9.31188	9.32937	9.29575
720	9.71078	9.74307	9.43599	9.39836	9.19674	9.77743	9.31225	9.30406	9.26919
721	9.68512	9.7005	9.4157	9.38094	9.1829	9.73165	9.31165	9.27266	9.24093
722	9.66119	9.6605	9.39726	9.36246	9.1676	9.69212	9.31008	9.24336	9.21123
723	9.63444	9.61647	9.37548	9.34255	9.151	9.64608	9.30753	9.20997	9.17981
724	9.60647	9.5695	9.35248	9.31984	9.13136	9.59913	9.30392	9.17369	9.14358
725	9.57571	9.51823	9.32637	9.29503	9.10968	9.54652	9.29915	9.13319	9.10438
726	9.54587	9.46993	9.30115	9.27023	9.08786	9.49799	9.2932	9.09504	9.06649
727	9.51439	9.41969	9.27407	9.24411	9.06474	9.44681	9.2861	9.05488	9.02725
728	9.58616	9.67783	9.27364	9.38549	9.06825	9.54399	9.28033	9.06765	9.20115
729	9.77079	10.1187	9.31281	9.58099	9.11219	9.80791	9.28055	9.15512	9.46607
730	9.92773	10.3596	9.37213	9.64809	9.17481	10.0465	9.28812	9.27227	9.58622
731	10.1125	10.5902	9.43619	9.69293	9.23938	10.3072	9.3018	9.38696	9.67097
732	10.2781	10.7397	9.51398	9.69495	9.31375	10.5498	9.32048	9.51809	9.70922
733	10.3654	10.7907	9.62761	9.69752	9.37624	10.7321	9.34277	9.67357	9.73319
734	10.3774	10.8083	9.76253	9.74859	9.43316	10.8459	9.36755	9.84398	9.80703
735	10.4529	10.8828	9.92936	9.78567	9.47711	11.0655	9.39482	10.0346	9.85206
736	10.3482	10.718	9.91031	9.79198	9.48977	10.867	9.42169	9.98402	9.83483
737	10.2084	10.4884	9.78935	9.76878	9.47438	10.5183	9.443	9.79708	9.76695
738	10.1703	10.3996	9.75609	9.74798	9.46044	10.4117	9.45828	9.72483	9.71274
739	10.1386	10.3421	9.74448	9.74031	9.4597	10.3479	9.47002	9.69847	9.69249
740	10.1202	10.3053	9.73427	9.73127	9.45681	10.3092	9.47968	9.67632	9.67234
741	10.0946	10.2609	9.72305	9.72168	9.45324	10.2626	9.48785	9.65484	9.65307
742	10.0749	10.2242	9.7111	9.7102	9.44725	10.2253	9.49477	9.63213	9.63104
743	10.05	10.1804	9.69724	9.69718	9.43955	10.1804	9.50056	9.60702	9.60696
744	10.0281	10.1406	9.68264	9.68286	9.43017	10.1404	9.50525	9.58088	9.58112
745	10.0074	10.1065	9.67092	9.67162	9.4237	10.1057	9.50899	9.56173	9.56251
746	9.99042	10.0791	9.66067	9.66155	9.41812	10.0782	9.512	9.54593	9.54687
747	9.96741	10.0392	9.64516	9.64634	9.40723	10.0379	9.51423	9.51987	9.5211
748	9.94312	9.99593	9.62711	9.6284	9.39342	9.99458	9.51548	9.48916	9.49048
749	9.91674	9.94961	9.6073	9.60877	9.3778	9.94809	9.5156	9.45605	9.45754
750	9.89021	9.90366	9.58658	9.58812	9.36103	9.90209	9.51456	9.42219	9.42373
751	9.86131	9.85404	9.5636	9.56525	9.34195	9.85238	9.51231	9.38508	9.38671
752	9.84409	9.8319	9.55182	9.55351	9.33388	9.83022	9.50919	9.37176	9.37342
753	9.88515	9.94905	9.5744	9.60615	9.36004	9.91323	9.50708	9.42769	9.46352
754	10.03	10.2604	9.62095	9.73037	9.40963	10.1364	9.50939	9.52634	9.65045
755	10.2925	10.6942	9.68	9.8566	9.46968	10.4955	9.51914	9.63745	9.83668
756	10.3814	10.7559	9.73981	9.84867	9.52754	10.638	9.53493	9.73781	9.85646
757	10.4329	10.7823	9.83085	9.85877	9.58384	10.7608	9.55364	9.86714	9.88928
758	10.5837	10.9576	9.98539	9.8976	9.62101	11.0681	9.57566	10.0465	9.93629
759	10.626	10.983	10.1306	9.92129	9.64999	11.2303	9.60105	10.2018	9.95428
760	10.4909	10.8002	10.0849	9.9406	9.6705	10.9676	9.62558	10.1312	9.96312
761	10.428	10.6773	10.0691	9.93041	9.667	10.8315	9.64601	10.0773	9.92256
762	10.3671	10.5711	9.99179	9.91899	9.65953	10.647	9.66199	9.96103	9.88443
763	10.3328	10.511	9.96158	9.91444	9.66071	10.5538	9.6742	9.91169	9.86827
764	10.3226	10.4888	9.96533	9.91112	9.66118	10.5406	9.68429	9.90897	9.85672
765	10.2967	10.4449	9.94504	9.90427	9.65913	10.4805	9.69302	9.87674	9.84056
766	10.2829	10.4189	9.94182	9.89756	9.65614	10.4597	9.70055	9.86653	9.82538
767	10.2602	10.3797	9.92487	9.8884	9.65121	10.4115	9.70706	9.839	9.80672
768	10.2435	10.3494	9.91657	9.87876	9.64517	10.3837	9.71256	9.82234	9.78773
769	10.2214	10.311	9.90024	9.86717	9.63742	10.34	9.7171	9.79543	9.76598
770	10.2012	10.2747	9.88705	9.85376	9.62747	10.3046	9.72063	9.77164	9.74133
771	10.1772	10.2324	9.86856	9.83829	9.61557	10.2591	9.7231	9.74086	9.7137
772	10.154	10.1914	9.85148	9.82151	9.60214	10.2184	9.72446	9.7118	9.68452
773	10.128	10.1464	9.83079	9.80285	9.58686	10.1713	9.72467	9.67807	9.65281
774	10.1018	10.1013	9.81016	9.78272	9.56999	10.126	9.7237	9.6444	9.61938
775	10.072	10.0498	9.78533	9.75931	9.54984	10.0731	9.72147	9.60431	9.58065
776	10.0708	10.0742	9.77937	9.77268	9.54767	10.0758	9.71871	9.60275	9.60081
777	10.1539	10.2916	9.8097	9.87275	9.58232	10.2143	9.7182	9.67352	9.75066
778	10.283	10.5493	9.85461	9.9703	9.63052	10.4134	9.72265	9.76628	9.90225
779	10.3639	10.6599	9.91022	10.0004	9.68838	10.5563	9.73195	9.87195	9.97577
780	10.3208	10.5751	9.95417	9.99196	9.73367	10.5348	9.74341	9.94882	9.98938
781	10.3627	10.6216	9.99386	10.0129	9.76753	10.6045	9.75559	10.0079	10.0251
782	10.3824	10.6427	10.0268	10.0308	9.78866	10.6428	9.7685	10.0464	10.0464
783	10.4784	10.7414	10.1339	10.0427	9.80604	10.8494	9.78284	10.1636	10.0555
784	10.3929	10.614	10.0713	10.0376	9.80382	10.6555	9.79674	10.0709	10.0291
785	10.3823	10.5597	10.1217	10.0204	9.79181	10.6739	9.80826	10.0981	9.9835
786	10.343	10.4852	10.0531	10.0031	9.77857	10.5412	9.81735	9.99803	9.94166
787	10.2991	10.4137	10.0091	9.99287	9.7728	10.4263	9.8235	9.9324	9.91927
788	10.3026	10.4114	10.0209	9.98599	9.7694	10.4472	9.82793	9.9423	9.90638
789	10.2712	10.3606	9.992	9.97465	9.76183	10.3744	9.83134	9.89987	9.88558
790	10.2644	10.345	9.99186	9.9644	9.75485	10.3718	9.83374	9.89496	9.86807
791	10.2396	10.3048	9.9703	9.95254	9.74639	10.3195	9.83534	9.86331	9.84808
792	10.2279	10.2837	9.96415	9.94113	9.73808	10.3055	9.83613	9.85169	9.82979
793	10.2065	10.2494	9.94638	9.92883	9.72892	10.2644	9.83621	9.82576	9.8103
794	10.1931	10.2275	9.93767	9.9175	9.72054	10.2463	9.83562	9.81229	9.7934
795	10.1741	10.1978	9.92234	9.90533	9.71132	10.2127	9.83442	9.79055	9.77529
796	10.1587	10.1737	9.91125	9.89301	9.70182	10.1904	9.8326	9.77428	9.75733
797	10.14	10.1448	9.89623	9.87988	9.69148	10.1593	9.83018	9.75306	9.73822
798	10.1231	10.1186	9.88323	9.86637	9.68068	10.134	9.82714	9.73447	9.71887
799	10.1041	10.0896	9.86781	9.85213	9.66912	10.1036	9.82348	9.7129	9.69856
800	10.0914	10.0744	9.8588	9.843	9.66258	10.0888	9.81934	9.70372	9.6891
801	10.0935	10.0934	9.86433	9.8493	9.6714	10.1069	9.81541	9.72474	9.71091
802	10.1355	10.198	9.89897	9.89283	9.70839	10.2016	9.81325	9.80226	9.79845
803	10.1345	10.203	9.90781	9.89658	9.71988	10.2124	9.81299	9.82389	9.81421
804	10.1434	10.2249	9.9223	9.90902	9.73654	10.2371	9.81367	9.8534	9.84096
805	10.1578	10.2589	9.9381	9.92639	9.75464	10.2693	9.81527	9.88516	9.87455
806	10.1794	10.2956	9.95873	9.94191	9.77308	10.312	9.81791	9.92027	9.90368
807	10.1706	10.2799	9.95506	9.94183	9.77407	10.2921	9.82089	9.91185	9.89937
808	10.1547	10.2433	9.94386	9.93124	9.76587	10.2548	9.82314	9.8863	9.87456
809	10.1409	10.2116	9.93158	9.91899	9.75513	10.2232	9.82422	9.86025	9.84849
810	10.1178	10.1634	9.91228	9.90006	9.73846	10.1745	9.82393	9.82249	9.81114
811	10.1033	10.1365	9.89985	9.88772	9.72791	10.1476	9.82238	9.80103	9.78973
812	10.0857	10.1055	9.88556	9.87371	9.71608	10.1163	9.81989	9.77771	9.7667
813	10.0688	10.0773	9.87111	9.85939	9.70367	10.088	9.81656	9.7552	9.74428
814	10.0487	10.0433	9.85408	9.84258	9.68897	10.0538	9.81242	9.72859	9.7179
815	10.0297	10.0129	9.83762	9.82626	9.67462	10.0233	9.80749	9.70415	9.69357
816	10.0088	9.97936	9.81958	9.80841	9.65885	9.98956	9.8018	9.67749	9.66709
817	9.9818	9.93317	9.79522	9.78419	9.63664	9.94323	9.79519	9.63892	9.62864
818	9.94574	9.8682	9.76199	9.75113	9.60568	9.87811	9.78721	9.58378	9.57366
819	9.90733	9.80069	9.72631	9.71559	9.57226	9.81048	9.77755	9.52589	9.5159
820	9.86549	9.72858	9.68734	9.67678	9.53565	9.73822	9.7661	9.46387	9.45403
821	9.81883	9.64866	9.64353	9.6331	9.49421	9.65817	9.75272	9.39453	9.38481
822	9.76829	9.56334	9.59593	9.58565	9.44908	9.57272	9.73728	9.32024	9.31066
823	9.71502	9.47532	9.54562	9.53547	9.40127	9.48458	9.71971	9.24322	9.23376
824	9.76807	9.71257	9.52592	9.66323	9.38475	9.55428	9.70272	9.22912	9.38737
825	9.90319	10.0474	9.55085	9.79998	9.41343	9.76265	9.69074	9.30134	9.58652
826	9.88902	9.95344	9.5806	9.72721	9.44609	9.79163	9.68291	9.37633	9.53901
827	9.99483	10.1116	9.61368	9.76111	9.48025	9.95497	9.67772	9.45088	9.60829
828	10.1673	10.3262	9.64383	9.77772	9.50871	10.1871	9.67658	9.51012	9.65016
829	10.185	10.3046	9.70148	9.75546	9.5341	10.2595	9.67844	9.59233	9.63825
830	10.2561	10.388	9.80979	9.7726	9.55188	10.4467	9.68249	9.72226	9.66415
831	10.1424	10.2331	9.7984	9.76834	9.55403	10.2821	9.68683	9.70002	9.6513
832	10.0583	10.1015	9.76746	9.74954	9.53818	10.132	9.68832	9.64106	9.61063
833	10.0374	10.0312	9.7884	9.70934	9.50499	10.1293	9.68701	9.63193	9.53395
834	9.94394	9.8868	9.68312	9.67276	9.47302	9.90355	9.6824	9.48522	9.4683
835	9.90788	9.83039	9.64273	9.64683	9.45292	9.82758	9.67439	9.4284	9.43129
836	9.87368	9.78334	9.62509	9.62339	9.43356	9.78705	9.66465	9.40464	9.40096
837	9.84158	9.73898	9.59344	9.59864	9.41357	9.73393	9.65385	9.36454	9.36963
838	9.80953	9.69649	9.57273	9.57454	9.39325	9.69559	9.64221	9.33877	9.33975
839	9.77772	9.65305	9.54338	9.54886	9.37165	9.64758	9.62988	9.30183	9.30732
840	9.74696	9.61291	9.52085	9.52449	9.35077	9.60982	9.6169	9.27447	9.27766
841	9.71725	9.57435	9.49447	9.5001	9.33	9.5688	9.60338	9.24283	9.24842
842	9.68962	9.54088	9.47319	9.47785	9.31097	9.53665	9.58942	9.2192	9.22353
843	9.66365	9.51049	9.45083	9.45658	9.29294	9.50492	9.57514	9.19515	9.20077
844	9.63842	9.48163	9.43077	9.436	9.27534	9.47679	9.56062	9.17425	9.17918
845	9.6138	9.45347	9.40975	9.41558	9.25785	9.44791	9.54589	9.1522	9.15781
846	9.59057	9.42823	9.39091	9.39645	9.24148	9.42308	9.53099	9.13363	9.13886
847	9.56805	9.40407	9.37187	9.37773	9.22546	9.39855	9.51596	9.115	9.12059
848	9.55505	9.40102	9.3627	9.36839	9.21866	9.39573	9.5011	9.11561	9.12098
849	9.56669	9.4522	9.37756	9.3834	9.23606	9.44673	9.48744	9.16409	9.16963
850	9.63356	9.61755	9.40923	9.44725	9.26969	9.57555	9.47685	9.24231	9.28442
851	9.74392	9.82769	9.45043	9.51422	9.31221	9.75653	9.47093	9.33224	9.40362
852	9.81013	9.91944	9.48928	9.53211	9.35096	9.87351	9.46931	9.40929	9.45554
853	9.77507	9.87763	9.52034	9.5418	9.3781	9.85737	9.46976	9.46303	9.48356
854	9.8366	9.95807	9.57498	9.56145	9.39995	9.97802	9.4716	9.53674	9.517
855	9.82054	9.93098	9.58368	9.56437	9.40467	9.95726	9.47434	9.54139	9.5152
856	9.7517	9.81569	9.53779	9.54307	9.38544	9.81259	9.47547	9.46337	9.46653
857	9.72737	9.75891	9.51257	9.5196	9.36429	9.75307	9.47395	9.41228	9.41823
858	9.69521	9.69971	9.49084	9.49765	9.34472	9.69388	9.47036	9.37168	9.3776
859	9.67542	9.6641	9.47197	9.47937	9.32884	9.65744	9.46524	9.34079	9.34756
860	9.6502	9.62423	9.45389	9.46106	9.31289	9.61779	9.45905	9.31321	9.31975
861	9.62823	9.58881	9.43394	9.44135	9.29552	9.58203	9.45198	9.2835	9.29039
862	9.60306	9.55046	9.41412	9.42136	9.27782	9.54387	9.44414	9.255	9.2617
863	9.57726	9.50929	9.39087	9.3982	9.25693	9.50256	9.43553	9.22062	9.22746
864	9.5486	9.46448	9.36654	9.37374	9.23471	9.45789	9.42608	9.18499	9.19169
865	9.51944	9.41851	9.34018	9.3474	9.21059	9.41188	9.41574	9.14641	9.15315
866	9.48624	9.3656	9.31072	9.31783	9.18323	9.35909	9.40443	9.10265	9.10927
867	9.45141	9.30991	9.27879	9.28588	9.15348	9.3034	9.39201	9.05525	9.06186
868	9.41433	9.2514	9.24512	9.25211	9.12193	9.24499	9.37841	9.00579	9.01231
869	9.37554	9.1905	9.20927	9.21622	9.08826	9.18413	9.36357	8.95349	8.95997
870	9.33465	9.127	9.17158	9.17845	9.05271	9.12071	9.34745	8.899	8.9054
871	9.29192	9.0611	9.13181	9.13862	9.0151	9.05486	9.33	8.8419	8.84824
872	9.33125	9.2419	9.12175	9.23288	9.00764	9.1171	9.31332	8.84526	8.97027
873	9.38007	9.36297	9.14262	9.26967	9.03136	9.2205	9.29995	8.90854	9.05152
874	9.48946	9.57218	9.17242	9.33477	9.06315	9.39382	9.29097	8.98254	9.16163
875	9.59108	9.73413	9.21363	9.37288	9.10479	9.56149	9.28683	9.07069	9.24416
876	9.69547	9.83873	9.25823	9.37037	9.14767	9.72455	9.28681	9.15712	9.27235
877	9.88374	10.0447	9.33531	9.37497	9.17523	10.0143	9.29088	9.25975	9.29086
878	9.9257	10.0876	9.46011	9.39431	9.20327	10.1784	9.29885	9.41126	9.32108
879	9.98603	10.154	9.6203	9.41972	9.22461	10.3949	9.3101	9.59169	9.35076
880	9.93859	10.0623	9.67587	9.41601	9.2282	10.3658	9.32267	9.63331	9.32941
881	9.77749	9.82481	9.54327	9.39411	9.20801	9.99319	9.33155	9.44174	9.27247
882	9.6927	9.67876	9.43114	9.35966	9.18047	9.75194	9.33409	9.27736	9.20362
883	9.65038	9.61276	9.40046	9.34064	9.16405	9.66992	9.33218	9.22832	9.17057
884	9.61637	9.55828	9.37138	9.31739	9.14592	9.60845	9.32789	9.18557	9.13496
885	9.57917	9.50413	9.34321	9.29507	9.12644	9.54767	9.32198	9.14557	9.10154
886	9.54572	9.45383	9.3148	9.2702	9.10576	9.49388	9.31475	9.10618	9.06572
887	9.50952	9.40117	9.2857	9.24487	9.08334	9.43742	9.30637	9.06579	9.02911
888	9.4755	9.35108	9.25651	9.21825	9.06031	9.38507	9.29694	9.02596	8.99161
889	9.4406	9.30125	9.22744	9.19185	9.03678	9.33274	9.28652	8.98684	8.95496
890	9.40564	9.25023	9.19702	9.1634	9.01153	9.28006	9.27514	8.94557	8.9154
891	9.36899	9.19691	9.16538	9.13374	8.98466	9.22496	9.26276	8.90238	8.87397
892	9.33208	9.14297	9.13273	9.10263	8.9565	9.16974	9.24937	8.85793	8.83083
893	9.29374	9.08717	9.09884	9.07026	8.92682	9.11262	9.23491	8.81176	8.78599
894	9.25462	9.03021	9.06373	9.03638	8.89572	9.05463	9.21936	8.76406	8.73933
895	9.2141	8.97147	9.02728	9.00112	8.86308	8.99487	9.20269	8.71464	8.69093
896	9.27431	9.21809	9.02446	9.1335	8.86449	9.08816	9.18745	8.73272	8.86249
897	9.39475	9.51623	9.05361	9.25726	8.89824	9.27961	9.17741	8.8105	9.04741
898	9.5435	9.77278	9.09395	9.33295	8.94203	9.50201	9.17374	8.9006	9.17216
899	9.73521	10.0437	9.14107	9.38935	8.98984	9.7683	9.17628	8.99246	9.26886
900	9.86667	10.1344	9.19242	9.36106	9.03822	9.95669	9.18359	9.08192	9.26093
901	9.99779	10.2462	9.30092	9.35778	9.08985	10.2002	9.19449	9.23394	9.28099
[truncated: 7,859 more rows]

[truncated: 14 more sheets: COMBO 4, COMBO 5, COMBO 6, COMBO 7, COMBO 8, COMBO 9, COMBO 10, COMBO 11, COMBO 12, COMBO 13, COMBO 14, COMBO 15, COMBO 16, COMBO 17]
